# Supplementary material for: Prediction model for periodontitis stage based on the salivary microbiome
Source: mSystems. 2026 Mar 11;11(4):e01103-25. doi: 10.1128/msystems.01103-25 (PMC13098277; doi:10.1128/msystems.01103-25)
Supplement: Table S3, part 3 — Read-count table for all data sets, Portuguese cohort. [file msystems.01103-25-s0006.xlsx]

## Sheet: Table_S3
#OTU ID	SRR11487711	SRR11487712	SRR11487713	SRR11487714	SRR11487715	SRR11487716	SRR11487717	SRR11487718	SRR11487719	SRR11487720	SRR11487721	SRR11487722	SRR11487723	SRR11487724	SRR11487725	SRR11487726	SRR11487727	SRR11487728	SRR11487729	SRR11487730	SRR11487731	SRR11487732	SRR11487733	SRR11487734	SRR11487735	SRR11487736	SRR11487737	SRR11487738	SRR11487739	SRR11487740	SRR11487741	SRR11487742	SRR11487743	SRR11487744	SRR11487745	SRR11487746	SRR11487747	SRR11487748	SRR11487749	SRR11487750	SRR11487751	SRR11487752	SRR11487753	SRR11487754	SRR11487755	SRR11487756	SRR11487757	SRR11487758	SRR11487759
63b7360631a27b29450099bb767cf7ee	40	31	0	65	102	158	68	128	73	90	30	30	111	96	152	76	66	98	105	31	36	50	51	42	0	0	58	0	58	58	36	0	42	35	45	93	44	47	37	73	84	51	47	32	40	98	84	54	38
aa39085a512744c9732700ddd9f83523	55	48	0	128	153	265	116	183	72	160	38	42	154	122	283	149	144	175	158	65	65	77	84	46	0	0	108	0	97	75	65	0	85	77	63	151	68	59	72	91	130	58	67	55	57	161	156	82	69
483b2f8244887a9314b49e3a261801b3	25	30	0	69	84	114	40	92	42	53	14	17	83	58	128	69	56	63	66	36	29	39	33	18	0	0	36	0	34	26	25	0	31	41	28	82	32	32	38	38	49	39	33	26	28	64	71	40	39
b3385910ab3f952bc6879e6ebdc4ee82	14	22	0	60	64	93	46	61	37	63	0	22	59	49	109	57	47	50	67	26	17	34	29	15	0	0	34	0	50	25	25	0	31	27	27	65	26	24	27	34	51	31	33	12	15	56	51	33	24
62ca1222f7372e69b0244c068e02db7e	20	19	0	52	81	101	53	100	44	72	15	20	78	53	104	79	56	65	73	17	37	30	40	20	0	0	37	0	30	31	25	0	42	36	41	57	34	39	25	42	54	25	33	20	20	57	62	34	30
ef9da564f34aad1aebedfc31be16aa8f	66	75	0	140	209	334	169	243	0	0	94	0	224	158	492	212	0	187	200	105	91	110	99	104	0	68	117	183	123	157	99	82	111	44	152	209	116	100	82	136	176	0	119	0	102	189	183	112	126
4b7855ba9bd15447a9942f8b48640424	74	69	0	148	234	297	157	276	140	203	89	76	192	184	535	184	130	203	248	105	105	101	113	102	0	72	113	144	145	153	102	60	139	107	131	254	139	79	88	143	192	87	102	53	96	173	222	113	113
b5a57862dbcc411be89382860f0f388b	0	0	0	214	0	0	213	0	178	0	0	0	0	0	520	256	0	278	284	0	0	137	0	0	95	109	156	0	0	0	119	60	140	0	108	0	146	0	100	0	231	0	0	0	90	266	0	0	141
c6c237adf1a7475017920842cebb18f4	50	43	0	79	145	195	89	162	87	106	72	33	143	108	256	121	97	113	165	62	66	65	67	54	0	64	66	119	78	82	56	36	83	86	77	134	69	40	70	89	121	48	69	49	65	127	143	86	59
12f1abdd39fbae5fa22e153259e9ca73	111	94	0	155	205	336	166	274	143	231	148	81	226	177	453	223	138	168	248	89	97	110	121	89	0	68	158	231	144	141	96	89	120	115	121	196	120	81	98	153	179	132	90	106	96	198	232	125	108
6204c47ab11a709e2b26f4458b6a491a	44	23	0	0	68	87	0	0	0	46	34	0	111	0	0	73	0	0	0	43	0	0	43	72	0	0	0	0	23	0	42	0	42	0	26	0	32	69	0	0	0	0	0	88	0	0	0	0	0
e4bfc8e56ec9e74a2fd02c1fee0ba0e9	44	28	0	53	120	75	0	0	48	120	75	0	144	99	45	30	68	0	75	0	42	16	62	35	0	34	44	0	31	48	0	47	64	44	0	16	28	66	0	0	45	0	0	46	53	0	0	46	28
bb8552425e2d5743fdd0a1dd22b37051	70	56	0	0	112	120	0	0	0	92	38	0	152	0	0	125	0	0	0	71	0	0	66	121	0	0	0	0	39	0	76	0	69	0	51	0	33	87	0	0	0	0	0	127	0	0	0	0	0
477290f56f9cf433875572db29d58a2b	22	20	0	0	47	50	0	0	0	39	27	0	78	0	0	55	0	0	0	36	0	0	21	48	0	0	0	0	10	0	29	0	34	0	20	0	20	56	0	0	0	0	0	57	0	0	0	0	0
015e4ef6981aaa7dc6c2687387108f7f	0	0	0	0	0	0	0	0	54	34	0	0	0	0	0	0	0	19	0	0	0	0	27	0	0	0	0	0	0	0	0	0	0	0	0	0	0	25	0	0	0	0	0	0	0	0	0	0	0
6f70794ddaea6e1224a8c5e769cb9d4a	95	39	0	129	200	105	0	0	67	194	124	0	203	151	78	43	100	0	120	0	75	40	92	57	0	49	84	0	27	69	0	51	87	74	0	25	15	114	0	0	69	0	0	66	70	0	0	64	39
e9938305b2ff9bc6f7781c32c7f978d0	0	47	0	165	64	0	0	0	0	87	0	0	58	70	0	82	82	71	18	52	0	0	0	29	0	32	0	0	0	0	0	0	62	46	0	77	38	0	248	0	53	0	0	75	0	0	0	0	0
082976916e32656441eea57f6ba6584b	0	0	0	0	23	23	0	0	57	0	39	42	17	20	0	45	55	0	31	0	0	67	0	0	69	48	35	0	0	0	0	60	0	0	0	0	0	32	19	0	0	70	46	0	71	0	75	28	45
eee9ba05d3be8471567e5fc72a87d1f8	40	20	0	63	91	56	0	0	34	76	47	0	89	66	29	19	60	0	44	0	29	20	33	15	0	29	29	0	18	42	0	23	40	35	0	0	0	44	0	0	42	0	0	34	26	0	0	31	27
abd87b4fab5fff5b0766dcedadc5e101	36	44	0	71	78	152	89	105	44	93	0	32	79	65	177	64	57	91	83	35	43	42	51	41	0	0	47	0	60	0	34	0	48	36	0	80	39	42	44	60	86	27	43	22	0	87	89	65	50
5d9993e48127baba79a6f533e4636b7a	0	0	0	0	0	0	0	0	0	0	0	0	0	0	0	0	0	0	0	0	0	0	0	0	0	0	0	0	0	0	0	0	0	0	0	0	0	0	0	0	0	0	0	0	0	0	0	0	0
dfa72dcfad1a7239af18e5c4a6ff9b7b	0	0	0	0	35	46	0	0	69	0	61	58	30	28	0	76	69	0	44	0	0	133	0	0	141	67	55	0	0	0	0	95	0	0	0	0	0	57	31	0	0	113	89	0	44	0	120	48	71
853c781f5ae1889950f635ddb0d1d13d	0	0	0	0	15	14	0	0	41	0	20	27	19	8	0	115	35	0	24	0	0	37	0	0	59	26	18	0	0	0	0	31	0	0	0	0	0	15	16	0	0	40	33	0	0	0	47	16	31
0e580b9cade660f76ed08fbded237140	0	0	0	0	0	0	0	0	0	0	0	0	0	0	0	0	0	0	0	0	0	0	0	0	0	0	0	0	0	0	0	0	0	90	0	0	0	0	0	0	0	0	0	0	0	0	0	0	0
ded891a46e2a4d177bc47bf5461f6db7	0	0	0	52	68	0	0	0	36	0	36	0	0	55	0	0	0	0	25	0	44	47	28	0	0	25	20	0	0	0	0	0	0	0	0	0	0	72	0	22	0	0	0	0	0	0	0	0	61
38bfbc1a9114f9364affc56b62f6a091	0	0	0	0	0	0	0	0	83	47	0	0	0	0	0	0	0	43	0	0	0	0	86	0	0	0	0	0	0	0	0	0	0	0	0	0	0	43	0	0	0	0	0	0	0	0	0	0	0
da7d7ed946229097cc86aff8a3d76356	0	0	0	0	0	0	0	0	37	20	0	0	0	0	0	0	0	17	0	0	0	0	20	0	0	0	0	0	0	0	0	0	0	0	0	0	0	22	0	0	0	0	0	0	0	0	0	0	0
094033b5ed424aa7c67ba2e0aa0396f7	0	0	0	0	0	0	0	0	0	0	0	0	0	0	0	98	63	0	0	0	0	0	0	0	0	0	0	0	0	0	0	0	0	0	0	0	0	0	0	0	0	0	0	0	0	0	0	0	0
340c4b9a45f784e96e693ed095b19736	0	0	0	50	50	69	49	0	32	0	0	0	40	34	29	0	0	0	0	0	65	0	0	0	0	0	0	0	0	0	0	0	0	0	0	0	0	33	0	0	0	119	0	0	0	0	0	0	0
ebd604a915d391dc75209be196bec187	0	0	0	0	0	0	0	0	0	0	0	0	0	0	0	0	0	0	0	0	0	0	0	0	0	0	0	0	0	0	0	0	0	79	0	0	0	0	0	0	0	0	0	0	0	0	0	0	0
4babacbffde5ff20bf2034d553872281	182	311	0	559	162	66	159	0	52	269	516	0	151	223	77	247	229	205	72	199	0	0	0	154	0	83	293	70	67	173	78	111	180	191	64	333	153	175	90	0	175	0	194	319	139	98	0	133	0
d3ce577c40b7ad677a6692c2a8860946	205	241	0	146	306	273	183	0	42	174	177	86	419	69	253	180	109	112	101	368	0	100	162	348	0	73	0	98	147	114	127	40	151	56	129	57	140	239	0	0	74	0	167	217	327	104	0	177	0
fe31350f165d794d7a0351e8e5474b3d	0	0	0	0	0	0	0	165	0	0	0	0	0	0	0	0	0	0	0	0	0	0	0	0	125	0	0	0	0	0	0	0	0	0	141	91	0	0	0	0	0	0	0	0	0	0	0	0	0
97a2f28f9201a6ffbc94edf212c022e1	204	258	0	548	168	93	158	0	105	254	0	0	201	285	81	230	229	204	81	174	0	0	0	153	0	131	0	119	94	171	71	134	156	196	71	306	159	0	99	0	185	0	0	335	120	113	0	211	0
de4b9e4a367e1fae59e900bc06823598	30	28	0	48	64	100	78	91	37	56	24	23	63	58	131	68	45	49	70	24	25	39	40	25	0	19	40	20	45	33	35	0	38	27	34	91	38	34	41	51	59	17	36	31	26	63	60	45	43
9f3ae0df039091a169c678f1e97e9c75	0	0	0	0	0	0	0	0	31	0	0	0	0	0	0	0	0	0	0	0	29	0	0	0	0	0	0	0	0	0	0	0	0	0	41	0	0	0	0	0	20	0	0	0	0	0	0	0	0
127d8eb8cb590d556aecc38a79c1595f	0	43	0	122	52	0	0	0	0	53	0	0	41	56	0	57	58	47	46	36	0	0	0	17	0	17	0	0	0	0	0	0	42	45	0	70	41	0	0	0	34	0	0	50	0	0	0	0	0
8f82d0b9ec0eb37f29cfc2ec0603342d	0	0	0	0	0	0	0	0	0	0	0	0	0	0	0	0	0	0	0	0	0	0	0	0	0	0	0	0	0	0	0	0	0	0	0	0	0	0	0	0	0	0	0	0	0	0	0	0	0
fe2260d1e359cbc6c7dfb3c4c757f6b3	0	0	0	0	0	17	0	0	38	0	0	24	0	0	0	0	36	0	22	0	0	37	0	0	42	27	27	0	0	0	0	31	0	0	0	0	0	24	0	0	0	42	32	0	0	0	29	14	31
6bd668af607b1009c42912fa7deaa530	0	0	0	0	0	0	0	0	0	0	0	0	0	0	0	0	0	0	0	0	0	0	0	0	0	0	0	0	0	0	0	0	0	0	0	0	0	0	0	0	0	0	0	0	0	0	0	0	0
4609e7afb7ab889fa9a04309ca6589f9	0	0	0	0	0	0	0	0	0	0	0	0	0	0	0	0	0	0	0	0	0	0	0	0	32	0	0	0	0	0	0	0	0	0	26	0	0	0	0	0	0	0	0	0	0	0	0	0	0
a42699a0ed945a1ac81a13a2ac5e4652	198	312	0	508	167	0	148	0	72	0	0	0	164	270	120	234	196	219	79	140	0	0	0	112	0	86	0	0	0	168	129	139	177	224	44	289	160	51	111	0	154	0	0	338	115	0	0	0	0
7f0ca93069e0877339256f935c3e9a57	0	0	0	0	0	0	0	148	0	0	0	0	0	0	0	0	0	0	0	0	0	0	0	0	151	0	0	0	0	0	0	0	0	0	147	108	0	0	0	0	0	0	0	0	0	0	0	0	0
93313ac400f0a554b611386fec588394	0	0	0	88	93	0	0	0	69	0	87	0	0	64	0	0	0	0	40	0	49	91	40	0	0	38	37	0	0	0	0	0	0	0	0	0	0	95	0	27	0	0	0	0	0	0	0	0	93
8afe2ec4aeeea7e06323d048ed87d785	0	0	0	0	0	0	0	0	0	0	0	0	0	0	0	0	0	0	0	0	0	0	0	0	0	0	0	0	0	0	0	0	0	0	0	0	0	0	0	0	0	0	0	0	0	0	0	0	0
79afdb1ab4509d1fc243bbcf45ca2bfc	0	0	0	0	0	0	0	0	0	0	0	0	0	0	0	0	32	0	0	0	0	0	0	0	0	0	0	0	0	0	0	0	0	0	0	0	0	0	0	0	0	0	0	0	0	0	0	0	0
03430efb144450d3e3d508cf50a0c09e	0	0	0	0	0	0	0	0	0	0	0	0	0	0	0	66	46	0	0	0	0	0	0	0	0	0	0	0	0	0	0	0	0	0	0	0	0	0	0	0	0	0	0	0	0	0	0	0	0
6b53a4f8391d82bf09291a7e165c4096	0	12	0	0	39	0	0	0	0	0	0	0	0	0	16	0	0	0	0	0	0	0	0	24	0	0	0	44	77	0	0	0	0	0	0	0	0	0	0	0	0	0	0	0	0	0	0	0	0
c4e4d91eee2e993d4dbbbd022f7fc239	0	0	0	0	0	0	0	0	0	0	0	0	0	0	0	147	92	0	0	0	0	0	0	0	0	0	0	0	0	0	0	0	0	0	0	0	0	0	0	0	0	0	0	0	0	0	0	0	0
b7e4862c1ad60e56135314e4b4c30d1c	0	0	0	44	40	0	0	0	20	0	43	0	0	30	0	0	0	0	13	0	32	32	17	0	0	30	19	0	0	0	0	0	0	0	0	0	0	46	0	15	0	0	0	0	0	0	0	0	29
c5d152677d5f05b9db7d8d45a7dcc378	0	0	0	0	0	0	0	0	0	0	0	0	34	0	13	30	0	78	0	0	0	0	0	0	0	0	0	0	0	0	0	0	14	0	0	0	0	0	0	0	20	0	0	0	0	0	0	0	0
181aca94735ab72a049c759951bb5ae1	276	212	0	640	171	88	297	0	121	39	113	129	0	329	0	0	102	97	111	182	0	165	0	482	130	89	153	0	522	0	0	117	0	92	0	168	74	200	146	96	95	365	103	0	180	0	0	244	129
1a87dc280ccd3798a84e3a42153810a8	0	0	0	0	0	0	0	0	0	0	0	0	0	0	0	0	0	0	0	0	0	0	0	0	0	0	51	0	0	0	0	0	0	0	0	154	0	0	0	0	0	0	0	0	0	0	0	0	0
cc86d14bd1c4708f4f55d89e16335e9e	0	0	0	0	0	0	0	0	0	0	0	0	0	0	0	0	0	0	0	0	0	0	0	0	0	0	0	0	113	0	0	0	0	0	0	0	139	0	0	0	0	0	0	0	0	0	0	0	0
26c78732d022b2f3f6e90a8f18ea5857	0	0	0	0	0	0	0	0	0	0	0	0	0	0	0	0	0	0	0	0	0	0	0	0	0	0	0	0	0	0	0	0	0	50	0	0	0	0	0	0	0	0	0	0	0	0	0	0	0
ee2a4077045f95bf171020cc4aec8c79	72	322	0	206	170	74	119	0	89	127	137	78	0	146	361	96	310	74	123	90	0	0	0	0	121	99	133	0	0	94	0	396	205	76	73	254	258	86	202	50	67	84	220	105	77	106	0	261	0
a5d32cfdedb34fd22d9230ff38e277c4	0	0	0	0	0	0	0	0	0	0	0	0	0	0	0	0	0	0	0	0	0	0	0	0	0	0	0	0	0	0	0	0	0	0	0	0	0	0	0	0	0	0	0	0	0	0	0	0	0
6dba8df26f867b1ba0fd25f4dc87d3c3	0	0	0	36	99	100	134	177	210	46	229	155	124	101	0	79	135	0	140	41	100	380	126	0	312	171	131	0	69	0	220	273	0	0	43	63	0	150	103	0	60	236	255	0	34	102	281	94	186
938622768faadc880a6a6518fa6dda22	0	0	0	0	0	0	30	0	0	0	0	0	34	0	0	0	0	0	0	50	0	0	0	0	0	0	0	45	0	41	0	0	0	0	0	0	57	0	0	0	0	0	0	29	0	21	0	0	0
33b0108df50b4e900540e2066500542a	0	0	0	0	160	112	149	92	199	68	208	133	151	167	0	61	148	67	127	95	164	360	154	0	323	179	149	93	49	0	0	292	0	0	46	79	0	177	150	0	85	234	254	316	46	62	314	109	212
77ae0ae64d3ea08cd4ca9c6342a8a3dd	0	0	0	0	0	0	0	84	0	0	0	0	0	0	0	0	0	0	0	0	0	0	0	0	0	0	0	0	0	0	0	0	0	0	0	0	0	0	0	0	0	0	0	0	0	0	0	0	0
5bf4969e114bd50c62652f3682f4665d	0	0	0	0	0	32	0	0	39	0	35	0	13	0	0	0	0	0	0	0	0	33	0	0	0	28	0	0	0	0	0	0	0	0	0	0	0	28	0	0	0	27	15	0	0	0	52	0	55
79134490db109ca99c3fe2b6a9993611	0	0	0	0	0	0	0	0	0	0	0	0	0	0	0	0	0	0	0	0	0	0	0	0	0	0	0	0	0	0	0	0	0	0	0	0	0	0	0	0	0	0	0	0	0	0	0	0	0
9b3565f7dd7cfa61579a09f4b8be1fe0	0	0	0	0	0	0	0	0	0	0	0	0	0	0	21	0	54	0	0	0	0	0	0	0	0	0	0	0	0	0	0	0	0	46	0	0	0	0	0	0	0	0	0	0	0	0	0	0	0
6b48eed0535d202ed32b358a060231b3	0	0	0	0	0	0	0	0	40	0	0	0	0	0	0	0	0	0	0	0	37	0	0	0	0	0	0	0	0	0	0	0	0	0	52	0	0	0	0	0	28	0	0	0	0	0	0	0	0
88efe78ce8b99e536d60aec67631f26b	0	0	0	0	0	0	0	0	0	0	0	0	0	0	0	0	0	0	0	0	0	0	0	0	55	0	0	0	0	0	0	0	0	0	56	0	0	0	0	0	0	0	0	0	0	0	0	0	0
dbd627e6b0d39d6df0b16db9fc26e1a8	0	0	0	0	0	48	0	0	0	0	0	0	0	0	0	0	0	0	32	0	0	48	0	0	0	0	29	0	0	0	0	0	0	0	0	0	86	0	0	0	0	0	0	0	57	0	0	66	43
af7e0a8c10bb011da4e5b1b471df6d79	0	0	0	116	83	138	133	34	78	121	0	96	110	70	182	108	59	0	138	20	0	104	0	0	0	58	0	0	88	158	0	0	0	120	0	112	0	83	101	0	0	0	0	82	99	0	94	0	57
cadce83e5ea4628be45652af1fb2fb64	0	0	0	0	0	0	0	0	0	0	0	0	0	0	0	78	32	0	0	0	0	0	0	0	0	0	0	0	0	0	0	0	0	0	0	0	0	0	0	0	0	0	0	0	0	0	0	0	0
66b1153650586566467f9bf501228c2b	0	0	0	0	0	0	0	0	21	0	0	0	0	0	0	0	0	0	0	0	23	0	0	0	0	0	0	0	0	0	0	0	0	0	25	0	0	0	0	0	11	0	0	0	0	0	0	0	0
4a6ab9872602f0b6a7522f5137b5b051	0	0	0	0	0	0	0	0	0	0	0	0	0	0	0	0	0	0	0	0	0	0	0	0	0	0	0	0	0	0	0	0	0	0	0	0	0	0	0	0	0	0	0	0	0	0	0	0	0
40b6068062b3f70115a93fe6a1b0a0f3	0	0	0	0	0	0	0	0	0	0	0	0	0	0	0	0	0	0	0	0	0	0	0	0	0	0	0	0	0	0	0	0	0	0	0	0	0	0	0	0	0	0	0	0	0	0	0	0	0
efec0d724fbdd31e673ed063bbcbea76	164	0	0	0	0	0	0	0	0	0	0	0	0	0	0	0	0	0	0	0	0	0	0	0	0	0	0	0	0	0	0	0	0	0	0	0	0	0	0	0	0	0	0	0	0	0	0	0	0
269b574e4871d1364131a458820ab57f	0	0	0	0	0	0	0	0	0	0	0	0	0	0	0	0	0	0	0	0	0	0	0	0	51	0	0	0	0	0	0	0	0	0	41	0	0	0	0	0	0	0	0	0	0	0	0	0	0
e1bdb41d68a9c8bc39e3999892dfaefd	107	368	0	207	158	82	156	0	84	111	172	108	0	158	0	94	311	94	118	115	0	0	0	0	137	119	115	0	0	93	0	0	0	70	103	0	0	99	183	61	70	107	238	107	68	136	0	224	0
c5b58643685f29723f452a97ab50397a	0	353	0	65	96	0	131	0	124	0	262	48	74	93	81	200	0	182	76	0	61	172	0	273	83	90	74	118	307	43	88	92	319	0	359	0	0	140	0	83	71	149	136	470	112	78	0	111	275
f391333a9f1bb6bf71918fa5f36471c5	0	115	0	228	176	193	117	90	126	0	305	95	54	216	104	0	0	0	107	0	183	224	222	73	75	131	126	94	91	127	0	215	0	0	0	0	0	241	105	158	0	99	172	0	145	120	178	192	229
61822bae43c206cf85c7ca63f2a6dadc	247	0	0	105	79	147	121	19	79	122	129	116	107	85	131	115	69	86	96	30	0	96	62	0	0	63	0	136	62	105	0	0	0	94	0	98	0	91	83	0	0	0	0	58	102	0	61	0	49
8684b2619776a1c08df8066ef2959e0d	0	109	0	252	171	183	116	99	140	0	314	101	74	239	111	0	0	0	104	0	207	260	209	101	89	137	138	67	106	159	0	212	0	0	0	0	0	275	103	194	0	86	168	0	143	125	136	177	245
2aa32eebbd7c775a4ac82c0d2df204fe	0	0	0	0	0	0	0	0	0	0	0	0	0	0	0	0	0	0	0	0	0	0	0	0	0	0	0	0	0	0	0	0	0	0	0	0	0	0	0	0	0	0	0	0	0	0	0	0	0
61e0f78bdf45e7e3f533199a74fffd2a	0	350	0	0	147	84	125	0	117	65	162	133	0	0	207	0	68	119	109	122	0	176	0	0	168	104	204	0	0	227	0	114	0	126	0	133	101	0	186	145	103	0	148	0	191	0	0	211	124
fb4d525aab1ccbab925d8046047273f2	0	0	0	0	0	50	0	0	0	0	0	0	0	0	0	0	0	0	31	0	0	0	0	0	0	0	0	0	0	0	0	0	0	0	0	0	0	0	0	0	0	0	0	0	0	0	0	0	0
f61e7f53dab91016059e4bc7328da924	0	0	0	0	0	0	0	0	0	0	0	0	0	0	0	0	0	0	0	0	0	0	0	0	0	0	0	65	0	0	174	0	0	0	0	0	0	0	0	0	0	0	0	0	0	0	59	0	75
b701b9647e28134fd8bce0d6ff1c45a4	0	0	0	0	0	0	58	0	0	0	0	0	61	0	0	0	0	0	0	62	0	0	0	0	0	0	0	96	0	48	0	0	0	0	0	0	76	0	0	0	0	0	0	68	0	29	0	0	0
54ca7a11ed30dbf732077e374b2b72a5	0	0	0	0	0	38	0	0	0	0	0	0	0	0	0	0	0	0	0	0	0	0	0	0	0	0	0	0	0	0	0	0	0	0	0	0	0	0	0	0	0	0	0	0	0	0	0	0	0
95b939dfcd879a57fa0b7dd359cfec54	0	220	0	204	0	180	345	0	129	0	101	0	168	228	122	62	0	0	61	0	0	0	57	94	103	327	501	92	0	0	0	113	0	91	0	0	91	109	552	98	97	196	143	0	118	88	0	93	198
b10441309f373d11f062df19b6ddd155	0	12	0	0	16	0	0	0	0	0	0	0	0	0	39	0	0	0	0	0	0	0	0	18	0	0	0	24	44	0	0	0	0	0	0	0	0	0	0	0	0	0	0	0	0	0	0	0	0
781bcd4b4aa981fde4fd79f8d21ed06d	0	0	0	0	0	0	0	0	0	0	0	0	0	0	0	0	0	0	0	0	0	0	0	0	27	0	0	0	0	0	0	0	0	0	29	0	0	0	0	0	0	0	0	0	0	0	0	0	0
bc3dfc18ede0078ac8288583f787074d	0	0	0	0	0	0	0	84	0	0	0	0	0	0	0	0	0	0	0	0	0	0	0	0	0	0	0	0	0	0	0	0	0	0	0	0	0	0	0	0	0	0	0	0	0	0	0	0	0
23380ebdf9ec13d51db40ac83b71becf	118	356	0	195	168	0	108	0	88	118	151	68	0	124	0	85	326	46	181	93	0	0	0	0	127	117	0	0	0	93	0	0	0	118	79	0	0	102	205	45	0	69	225	111	102	117	0	234	0
62426be92dc91c448126a8e1973e226a	0	0	0	65	74	109	83	0	66	0	0	0	65	58	33	0	0	0	0	0	27	0	0	0	0	0	0	0	0	0	0	0	0	0	0	0	0	53	0	0	0	88	0	0	0	0	0	0	0
071b3d23b4169eacccbbfa28cd7dffa5	0	0	0	0	0	0	0	0	0	0	0	0	0	0	0	0	0	0	0	0	0	0	0	0	0	0	0	0	0	0	0	0	0	0	0	0	0	0	0	0	0	0	0	0	0	0	0	0	0
8be4b2c3b3991248c73f0ff587c01d26	0	0	0	0	0	64	0	0	35	0	75	0	13	0	0	0	0	0	0	0	0	60	0	0	0	43	0	0	0	0	0	0	0	0	0	0	0	63	0	0	0	33	39	0	0	0	59	0	80
cac865be0b2b1c5e1ee2b9cda663a65e	0	0	0	0	0	0	0	0	0	0	0	0	0	0	0	0	0	0	0	0	0	0	0	0	0	0	0	0	0	0	0	0	0	0	0	0	0	0	0	0	0	0	0	0	0	0	0	0	0
2445cd9a5b21216e91560dfb960bd285	0	0	0	0	0	0	0	0	0	0	0	0	0	0	0	0	0	0	0	0	0	0	0	0	0	0	0	0	0	0	0	0	37	0	0	0	0	0	0	0	0	0	0	0	0	0	0	0	0
93731e28985c96ab8f7cfbdf81724dae	0	0	0	0	0	0	0	0	0	0	0	0	0	0	0	0	0	0	0	0	0	0	0	0	0	0	0	0	0	0	0	0	0	0	0	0	0	0	0	0	0	0	0	0	0	0	0	0	0
1e82c4123b7933d1f5374849f6062be9	0	32	0	0	47	0	0	0	0	0	0	0	0	0	34	0	0	0	0	0	0	0	0	38	0	0	0	61	86	0	0	0	0	0	0	0	0	0	0	0	0	0	0	0	0	0	0	0	0
d66d05e749ab78e728c8dce0f7a8af2d	0	0	0	0	0	0	0	96	0	0	0	0	0	0	0	0	0	0	0	0	0	0	0	0	0	0	0	0	0	0	0	0	0	0	0	0	0	0	0	0	0	0	0	0	0	0	0	0	0
1a80188f07742b539966b7b3f1de61d0	0	0	0	213	108	246	278	56	165	101	0	66	169	191	127	96	74	120	126	78	219	67	49	0	0	60	0	0	92	118	0	246	109	113	0	59	0	144	124	0	0	49	151	70	106	0	122	78	62
669b950a509cd331e0c4393bac96e4c9	0	0	0	102	76	119	150	32	90	140	0	102	111	78	120	103	80	81	157	37	0	88	53	0	0	52	0	0	98	110	0	0	0	95	0	81	0	108	137	0	0	0	0	70	162	0	69	0	58
e1109ad8c9a48cfea1c82549964e4602	0	0	0	0	0	0	0	0	0	0	0	0	0	0	0	0	39	36	0	0	0	0	0	0	0	0	0	0	0	0	43	0	0	0	0	94	20	0	0	0	0	0	0	10	0	0	0	0	0
456929e7d1184cca0565a035c466c4a6	0	0	0	0	0	0	20	0	0	0	0	0	34	0	0	0	0	0	0	26	0	0	0	0	0	0	0	36	0	13	0	0	0	0	0	0	55	0	0	0	0	0	0	35	0	12	0	0	0
91b6bed74f7b866abccb414f964f027b	0	0	0	92	0	87	127	0	0	0	0	0	0	0	0	0	0	0	0	0	0	0	0	0	0	0	0	0	0	0	67	0	0	0	0	0	0	0	107	0	85	0	0	37	0	0	0	0	0
94605c1da38776330c8a4126f2f65980	0	0	0	0	40	21	0	0	0	0	0	0	99	0	0	0	51	0	0	0	0	0	0	0	0	24	0	0	0	0	0	0	0	0	0	0	0	0	0	0	0	0	0	0	0	0	0	0	0
252ef5ff9f5f217e833700a3af24d07e	0	0	0	0	0	0	0	0	0	0	0	0	0	0	0	0	0	0	0	0	0	0	0	0	0	0	0	0	0	0	0	0	0	0	0	0	0	0	0	0	0	0	0	0	0	0	0	0	0
e1a58b3ad666b6eeb717071b3cde810c	20	0	0	0	29	0	0	0	0	0	0	0	0	0	0	30	0	0	0	0	0	0	0	0	0	0	0	0	0	0	0	0	0	0	0	0	0	0	0	0	0	0	0	0	0	0	0	0	0
bcf03b2cd7d564ed5313c054a7ca12cc	0	0	0	0	0	0	0	0	0	0	0	0	56	0	30	37	0	115	0	0	0	0	0	0	0	0	0	0	0	0	0	0	43	0	0	0	0	0	0	0	38	0	0	0	0	0	0	0	0
ce8c7c3130347ee0ed4b826add852908	0	0	0	28	25	50	53	0	27	0	0	0	30	23	0	0	0	0	0	0	0	0	0	0	0	0	0	0	0	0	0	0	0	0	0	0	0	26	0	0	0	0	0	0	0	0	0	0	0
110d6532708826ecb047e7c9f8b36fcd	271	0	0	0	0	0	0	0	0	0	0	0	0	0	0	0	0	0	0	0	0	0	0	0	0	0	0	0	0	0	0	0	0	0	0	0	0	0	0	0	0	0	0	0	0	0	0	0	0
8cd2e08703edde9cb032b7cc296d35cf	0	0	0	0	0	0	0	0	0	0	0	0	0	0	0	0	0	0	0	0	0	0	0	0	0	0	0	0	0	0	0	0	0	0	0	0	0	0	0	0	0	0	0	0	0	0	0	0	0
3ec5e4c936a5a6121290083ddb94d395	0	0	0	0	0	0	0	0	14	0	0	0	0	0	0	0	0	0	0	0	12	0	0	0	0	0	0	0	0	0	0	0	0	0	16	0	0	0	0	0	0	0	0	0	0	0	0	0	0
c954feef53fda6cc7df1f25c2522a791	0	0	0	0	0	0	0	0	0	0	0	0	0	0	0	0	0	0	0	0	0	0	0	0	0	0	0	0	0	0	0	0	0	0	0	0	0	0	0	0	0	0	0	0	0	0	0	0	0
6ed80468e02a7eb28128618a1a4500a8	0	0	0	0	0	0	0	0	0	0	0	0	0	0	0	0	0	0	0	0	0	0	0	0	0	0	0	0	0	0	0	0	0	0	0	0	0	0	0	0	0	0	0	0	0	0	0	0	0
b128010b743d674aea649a1e6c8d7024	0	0	0	52	0	0	0	0	22	0	0	0	23	54	20	67	54	0	0	0	0	0	0	28	0	0	0	0	0	0	0	0	0	0	0	0	0	0	0	29	32	0	0	0	0	0	0	0	0
7a5f4fa627b9494f23ae84d42f14bd80	109	0	0	0	0	0	0	0	0	0	0	0	0	0	0	0	0	0	0	0	0	0	0	0	0	0	0	0	0	0	0	0	0	0	0	0	0	0	0	0	0	0	0	0	0	0	0	0	0
c3503dd8b21432b0b09c68107617ac12	0	0	0	0	0	0	0	0	0	0	0	0	20	0	10	23	0	39	0	0	0	0	0	0	0	0	0	0	0	0	0	0	8	0	0	0	0	0	0	0	8	0	0	0	0	0	0	0	0
e75273437f00f301b4996a39ab50e30d	0	0	0	0	0	0	0	91	0	0	0	0	0	0	0	0	0	0	0	0	0	0	0	0	0	0	0	0	0	0	0	0	0	0	0	0	0	0	0	0	0	0	0	0	0	0	0	0	0
f371e652617202ff2fdd2188bd578ba6	0	102	0	293	72	0	180	0	0	0	131	158	178	0	0	0	302	0	55	0	105	77	0	0	152	69	67	0	0	487	0	76	0	0	360	0	247	128	109	41	0	103	41	245	97	226	94	62	0
0eb29d3196062ead0a285aaef7496e4c	0	0	0	0	0	0	0	0	0	0	0	0	0	0	0	0	0	0	0	0	0	0	0	0	0	0	29	0	0	0	0	0	0	0	0	0	0	0	0	0	0	0	0	0	0	0	150	0	0
4f973aff44556094947d430a30ba2df8	0	0	0	0	0	0	0	0	0	0	0	0	0	0	0	0	0	0	0	0	0	0	0	0	0	0	0	0	0	0	0	0	0	0	0	0	0	0	0	0	0	0	0	0	0	0	0	0	0
3af6dd046a6a4f3bb4028595b0219747	0	0	0	0	0	0	0	0	0	0	0	0	0	0	19	0	30	0	0	0	0	0	0	0	0	0	0	0	0	0	0	0	0	40	0	0	0	0	0	0	0	0	0	0	0	0	0	0	0
d4dabb59ad0cc2ee2621ac2e83ccc77c	130	72	0	0	0	98	0	0	0	82	0	0	0	0	0	0	155	0	88	75	0	0	313	114	214	202	351	257	0	131	0	156	0	0	269	286	0	76	186	122	0	0	0	0	277	0	0	122	69
a871f1b23e518634672e4843b0d0dfeb	0	0	0	0	0	0	0	0	0	0	0	0	0	0	0	0	0	0	0	0	0	0	0	0	0	0	0	0	0	0	0	0	0	0	0	0	0	0	0	0	0	0	0	0	0	0	19	0	0
d8c4a2f5312439500912f869826b4737	0	0	0	0	0	0	0	0	0	0	0	0	0	0	31	0	108	0	0	0	0	0	0	0	0	0	0	0	0	0	0	0	0	90	0	0	0	0	0	0	0	0	0	0	0	0	0	0	0
41e999f59fbc91ab05829ed273c4a302	85	0	0	154	239	130	48	0	0	103	0	0	0	169	352	150	54	373	0	132	95	68	0	176	0	0	0	130	0	140	101	49	163	66	0	129	34	0	74	0	38	0	0	0	62	64	0	0	0
9e782cee8d695fdf3dcb9e111e56402a	0	119	0	0	228	73	0	0	180	32	67	79	0	0	227	0	169	60	85	48	400	109	0	0	76	120	109	0	0	0	0	77	0	62	195	264	89	0	114	64	71	0	50	0	128	168	0	182	84
140f3faf4f3e91391ed5445c25190f58	0	0	0	93	0	131	198	0	0	0	0	0	0	0	0	0	0	0	0	0	0	0	0	0	0	0	0	0	0	0	122	0	0	0	0	0	0	0	170	0	102	0	0	69	0	0	0	0	0
5d2cdef428c36bb889c07c775c689918	0	0	0	0	200	149	0	0	0	0	216	223	0	0	0	0	113	120	113	84	0	89	0	0	145	64	167	0	0	0	0	61	0	210	0	0	0	0	237	132	162	0	142	0	91	0	0	139	179
2ec9d703cdec74b5a3df532b421a8ac0	0	0	0	0	0	0	0	0	0	0	0	0	0	0	0	0	0	0	0	0	0	0	0	0	0	0	0	0	0	0	0	0	0	0	0	0	0	0	0	0	0	0	0	0	0	0	0	0	0
423974ab866a7b7538cfb997320b60c4	0	173	0	0	100	66	0	0	55	57	102	197	0	0	236	310	61	198	126	0	151	145	0	0	83	165	0	0	0	43	0	103	347	0	50	0	0	74	54	155	0	0	0	0	557	0	69	0	140
346e1a1f1ecff6327cfd40562d2cb804	98	0	0	161	233	108	0	0	0	120	0	0	0	164	380	125	74	383	0	134	60	56	0	162	0	0	0	128	0	119	112	63	155	67	0	129	40	0	0	0	51	0	0	0	53	67	0	0	0
ba84ddc170806e09824249d63c57ea39	207	0	0	0	186	117	0	0	0	0	127	220	0	0	0	0	147	80	143	155	0	96	0	0	113	63	131	0	0	0	0	68	0	167	0	0	0	0	160	74	103	0	101	0	97	0	0	143	147
f237f7dc97fb55681c83969c353e037e	0	0	0	0	0	58	0	0	0	0	0	0	0	0	0	0	0	0	0	0	0	0	0	0	0	0	0	0	0	0	0	0	0	0	0	0	0	0	0	0	0	0	0	0	0	0	0	0	0
02c49e6cf0571148d223b5505c220274	0	0	0	26	78	34	0	0	0	30	0	0	0	65	53	20	0	110	0	0	0	0	0	0	0	0	0	68	0	0	0	0	0	0	0	51	0	0	0	0	0	0	0	0	0	0	0	0	0
6e721a325e72b660f648a32d8c24bcd3	86	0	0	157	208	102	55	0	0	100	0	0	0	157	306	126	87	370	0	128	51	62	0	149	0	0	0	120	0	126	85	57	188	73	0	137	35	0	62	0	47	0	0	0	60	67	0	0	0
0d762373b391e2295d0e1ad08f7c0860	0	0	0	0	0	0	0	66	0	0	0	0	0	0	0	0	0	0	0	0	0	0	0	0	0	0	0	0	0	0	0	0	0	0	0	0	0	0	0	0	0	0	0	0	0	0	0	0	0
bac4e19a0adad5d5e5c798eaeed915bb	0	0	0	0	0	0	0	0	28	0	0	0	0	0	0	0	0	0	0	0	17	0	0	0	0	0	0	0	0	0	0	0	0	0	26	0	0	0	0	0	12	0	0	0	0	0	0	0	0
eaf5e17aaff825a8571abd856d53eed0	226	0	0	93	117	0	199	0	116	0	265	45	0	82	120	0	0	0	115	0	69	162	0	0	84	76	86	294	0	49	0	122	108	194	0	0	0	132	0	0	153	149	217	0	118	85	0	130	0
54e3e66d78727f31ecd52e4172f9912c	0	0	0	0	0	88	0	0	0	0	0	0	0	0	0	0	0	0	0	0	0	0	0	0	0	0	0	85	0	0	117	0	0	0	0	0	52	0	0	0	0	0	0	0	0	0	60	0	69
43cd8905ff6ab8158de0acee05022938	0	0	0	0	0	0	0	0	0	0	0	0	0	0	0	0	0	0	0	0	0	0	0	0	0	0	0	0	0	0	0	0	0	0	0	0	0	0	0	0	0	0	0	0	0	0	0	0	0
8222d7ca18086f83c671fabfc5fe8b20	0	0	0	0	0	0	0	0	0	0	0	0	0	0	0	0	0	0	0	0	0	0	0	0	0	0	0	0	0	0	0	0	0	0	0	0	0	0	0	0	0	0	0	0	0	0	0	0	0
b1766a1a898e141b5d32e743bf0c6af8	0	0	0	0	0	5	0	0	0	0	0	0	26	0	0	0	0	0	0	0	0	0	0	19	0	0	0	0	0	0	0	0	0	0	0	0	0	0	0	0	0	0	0	0	0	27	0	0	0
1438fee662f1feed089acc432f1d45f8	0	190	0	0	127	56	0	82	48	0	227	241	87	58	0	0	0	0	108	0	56	149	73	123	155	108	85	229	181	0	0	167	0	0	0	0	0	81	54	37	0	155	181	0	231	67	226	94	184
440bc42a20b2c1336c2f1b4e02094e84	0	0	0	0	0	24	0	0	0	0	0	0	0	0	0	0	0	0	0	0	0	0	0	0	0	0	0	0	0	0	0	0	0	0	0	0	0	0	0	0	0	0	0	0	0	0	0	0	0
954eb057ceb335176ba386a6c2800d71	0	0	0	0	98	0	0	0	0	0	0	0	0	0	0	0	0	129	121	0	0	146	0	0	109	80	0	0	0	0	0	105	0	0	0	0	45	0	0	0	62	0	66	123	190	0	0	231	145
2f762d2c3ee7fb01689a92387b732d92	191	153	0	0	49	87	0	178	107	0	0	0	230	93	0	162	122	0	157	0	0	0	0	0	0	0	0	107	0	79	0	0	265	0	0	44	0	167	0	147	0	0	114	75	0	0	80	44	0
9590f0cbb929c3551605f9c0bbbbe159	0	0	0	63	73	99	107	0	79	0	0	0	75	39	26	0	0	0	0	0	0	0	0	0	0	0	0	0	0	0	0	0	0	0	0	0	0	61	0	0	0	0	0	0	0	0	0	0	0
10d3298bb174b24f9493f60f152b18d0	0	0	0	0	188	141	0	0	0	0	0	228	0	0	0	0	0	95	122	0	0	95	0	0	91	99	0	0	0	0	0	64	0	162	0	0	0	0	268	111	163	0	112	0	110	0	0	142	180
46b1808e21265d369685776387aa7181	0	0	0	0	0	70	0	0	0	0	0	0	0	0	0	0	0	0	0	0	0	0	0	0	0	0	0	94	0	0	120	0	0	0	0	0	64	0	0	0	0	0	0	0	0	0	62	0	67
f7134bdd1aa8067440577ba2ac24a481	0	0	0	0	0	0	0	0	0	58	0	0	0	0	0	0	0	0	0	0	0	0	0	0	0	0	0	0	0	0	0	0	0	0	52	127	0	0	0	0	49	0	0	0	0	0	0	0	0
31299af38e20c542a80bac0d9c73cb71	187	180	0	0	42	102	0	153	112	0	0	0	252	93	0	132	137	0	95	0	0	0	0	0	0	0	0	108	0	87	0	0	235	0	0	34	0	133	0	136	0	0	77	81	0	0	97	37	0
4e627650c47e87fbc28f2fccebc03784	0	0	0	0	0	0	0	0	0	0	0	0	0	0	0	0	144	0	0	0	0	0	0	0	0	0	0	0	0	0	0	0	0	0	0	48	0	0	0	0	0	0	0	0	0	0	0	0	0
56ef74ce52cc45cc02a0b27239037c2c	0	0	0	0	0	0	0	0	0	0	0	0	0	0	0	0	0	0	0	0	0	0	0	0	0	0	0	0	0	0	0	0	0	0	0	0	0	0	0	0	0	0	0	0	0	0	0	0	0
1390da123462ca647767100f0bdaf970	130	366	0	205	82	76	76	0	0	42	0	0	344	0	0	81	175	0	0	0	0	0	0	57	0	64	76	0	249	0	84	42	42	0	0	118	68	0	84	0	128	0	0	164	0	91	0	57	0
8cf6bcfeb16756a315b5b125ae0c1399	37	127	0	94	88	71	110	0	95	91	108	152	0	66	0	114	209	78	136	161	0	0	0	0	84	59	0	0	0	121	0	0	0	107	0	0	0	54	123	47	73	107	118	61	0	69	0	106	0
aed5f7221029a917356063ddf737fb15	0	162	0	205	0	254	0	182	125	0	122	0	135	195	117	100	79	0	73	0	0	181	59	149	168	0	0	0	0	0	0	88	0	129	0	0	0	159	0	94	100	0	49	0	123	105	0	102	0
949581407bc7530004fa7f4c00f9570a	0	32	0	46	55	34	0	0	19	17	33	0	0	41	0	38	109	19	31	0	70	0	0	0	0	0	0	0	0	0	0	0	0	0	40	0	0	26	44	0	0	0	58	41	73	0	0	61	0
f7c51c918ff30273626ec671e5b47919	0	0	0	0	0	0	0	0	0	0	0	0	0	0	0	0	0	0	0	0	0	0	0	0	0	0	0	0	0	0	0	0	0	0	0	0	0	0	0	0	0	0	0	0	0	0	0	0	0
203e0ebbe1a57aaab60e68d0cc9df75d	0	133	0	327	149	0	61	0	0	62	0	0	43	0	0	0	145	77	0	112	0	0	0	0	0	371	0	176	0	379	0	0	0	0	264	95	403	0	0	41	43	0	154	70	316	0	0	37	0
904fb3b513fa268add573ab1391fe010	115	98	0	79	89	55	0	49	53	57	0	320	127	105	166	87	109	257	68	0	116	33	0	0	0	115	0	0	28	31	0	87	103	132	69	66	38	64	112	50	81	0	16	43	30	52	0	0	92
199230493d21404fbc52b884304b3870	0	14	0	0	17	0	0	0	0	0	0	0	0	0	0	0	0	0	0	0	0	0	0	12	0	0	0	24	45	0	0	0	0	0	0	0	0	0	0	0	0	0	0	0	0	0	0	0	0
4de2c8c7a709624f0a85e243dd4022f7	176	162	0	0	36	84	0	142	0	0	0	0	219	85	0	152	107	0	100	0	0	0	0	0	0	0	0	101	0	60	0	0	262	0	0	50	0	179	0	165	0	0	83	75	0	0	81	42	0
c2ffc33101695e707ab313c1ca6b3382	0	0	0	81	0	0	0	23	0	0	0	0	0	0	0	87	126	0	0	0	0	0	0	0	0	0	0	0	0	0	0	0	0	0	0	0	0	0	0	0	0	0	0	0	0	0	0	0	0
3037866315592c3af834b394ea591d96	0	0	0	0	0	0	0	0	0	0	0	0	0	0	0	0	0	0	0	0	0	0	0	0	0	0	0	0	0	0	0	0	0	0	0	0	0	0	0	0	0	0	0	0	0	0	0	0	0
2f3d39325234ef6a7a52328e00b5ff62	0	0	0	0	0	0	0	0	0	67	225	0	0	0	0	0	0	0	0	0	0	0	0	0	0	0	0	57	0	0	237	0	0	272	48	148	0	0	0	0	77	0	0	0	0	0	0	0	0
5350f1f71e1ff3ce07f015e0d206dd01	0	0	0	0	0	0	0	0	0	88	143	155	159	0	0	0	0	0	0	400	274	0	197	0	0	0	187	27	0	0	95	0	0	0	72	119	0	0	0	0	57	0	0	266	0	0	0	0	0
cf1f5d76d5a2aa32909bf3cadcb3ce1e	180	0	0	0	0	0	0	0	0	0	0	0	0	0	0	0	0	38	0	0	0	0	0	0	0	0	0	0	0	49	0	0	0	0	0	0	0	0	0	0	53	0	0	0	0	0	99	0	0
992d04764865b7d18fc3db10a8d831e0	131	131	0	70	113	50	0	58	55	63	0	0	111	109	158	73	91	237	74	0	67	28	0	0	0	164	0	0	42	29	0	112	92	135	59	62	56	98	105	57	92	0	11	56	31	64	0	0	76
5764df7058be5f7f8940b5ac7b1828ec	299	149	0	0	0	0	0	108	0	0	0	161	0	0	0	72	0	0	34	0	245	0	0	0	0	0	0	296	0	0	0	0	0	0	482	247	379	0	0	0	0	0	0	0	230	299	0	148	0
9bf5cf62bc3073f392653ee1cfd69cf7	0	0	0	0	0	0	0	29	0	0	0	0	0	0	0	0	0	0	0	0	0	0	0	0	0	0	0	0	0	0	0	0	0	0	0	0	0	0	0	0	0	0	0	0	0	0	0	0	0
87d9126084d28cf96bae1125a89bb8e3	85	17	0	0	0	0	0	0	0	0	0	0	0	0	0	45	50	0	104	0	0	0	0	21	0	0	0	0	0	0	0	0	69	0	0	0	0	9	0	0	0	0	0	0	0	0	0	0	0
f4001291388b462a1726937b48f8a210	0	0	0	0	0	0	0	0	0	0	0	46	0	0	0	0	0	0	26	0	0	0	0	0	0	0	0	0	0	0	0	0	0	0	0	0	0	0	24	0	0	83	0	0	184	0	0	0	0
775090372e3623a17454cfa15be4d50c	0	0	0	0	0	0	0	0	0	97	0	0	0	0	0	0	0	0	0	0	0	0	0	0	0	0	0	184	0	0	0	0	0	0	56	167	0	0	0	0	69	0	0	0	0	0	0	0	0
d749137d96ca088bd7c0b4a2d6c93114	0	0	0	50	0	70	80	0	0	0	0	0	0	0	0	0	0	0	0	0	0	0	0	0	0	0	0	0	0	0	44	0	0	0	0	0	0	0	75	0	47	0	0	40	0	0	0	0	0
badfa181b4798bd4985df89c8809e85d	0	0	0	0	0	0	0	0	0	0	36	51	0	0	0	0	0	0	0	0	23	0	0	0	0	0	0	0	0	0	0	0	0	0	0	0	0	23	0	0	0	31	17	0	0	0	0	0	0
9016c7311e06a79af55e19ddb49e17d6	0	0	0	0	0	0	0	0	0	0	0	0	0	0	0	0	0	0	0	0	0	0	0	0	0	0	0	0	0	0	0	0	0	0	0	0	0	0	0	0	0	0	0	0	0	0	0	0	0
cf26db3e99d17400bb8ff1cd4ba5a729	0	0	0	0	0	0	0	0	0	0	0	0	0	0	0	0	0	0	0	0	0	0	0	0	0	0	0	0	0	0	0	0	0	0	0	0	0	0	0	0	0	0	0	0	0	0	0	0	0
33c79839f07d93b2675203f33c41ddab	0	0	0	0	0	0	0	0	0	0	0	0	0	0	0	0	0	0	0	0	0	0	0	0	0	0	0	0	0	0	0	0	27	0	0	0	0	0	0	0	0	0	0	0	0	0	0	0	0
6cfcaa4ba19b1210ffe72f840f5b0c0d	0	343	0	0	101	142	165	0	0	0	43	0	242	131	121	0	0	0	0	0	0	0	0	0	0	338	0	0	0	0	0	0	337	0	0	0	0	414	0	0	0	0	0	0	91	311	0	202	0
e820060f17b1c5afa774887bf4083490	26	0	0	0	25	0	0	0	0	0	0	0	0	0	0	19	0	0	0	0	0	0	0	0	0	0	0	0	0	0	0	0	0	0	0	0	0	0	0	0	0	0	0	0	0	0	0	0	0
7f9076c85cd2b6b97e4626ba7b8d821c	0	0	0	0	0	0	0	0	0	0	0	0	0	0	0	0	0	0	0	0	0	0	0	0	0	0	0	0	0	0	0	0	0	0	0	0	0	0	0	0	0	0	0	0	0	0	0	0	0
d3e43d331954555b8bf1d54ebab3cf69	0	0	0	0	0	0	0	0	0	0	0	0	0	0	0	0	0	0	0	0	0	0	0	0	0	0	0	0	0	0	0	0	0	0	0	0	0	0	0	0	0	0	0	0	0	0	0	0	0
886f6e1edd3865d05832249daf3ee57e	201	0	0	48	67	249	108	0	85	0	129	95	126	64	103	0	0	0	98	0	76	118	0	0	98	109	130	171	0	104	0	52	0	0	0	0	0	170	0	59	183	96	85	0	79	152	0	51	0
485dc638e804950e596f3307bdc4fb13	0	0	0	0	0	0	0	84	0	0	0	0	0	0	0	0	0	0	0	0	0	0	0	0	0	0	0	0	0	0	0	0	0	258	0	123	0	0	0	0	0	0	0	0	0	355	0	0	0
4eca198a69a78978df89e90a727db052	0	0	0	0	0	0	0	0	0	0	0	0	0	0	0	0	0	0	0	0	0	0	0	0	0	0	0	0	0	0	0	0	0	0	0	0	0	0	0	0	0	0	0	0	0	0	0	0	0
98ed6d976cdc05b3b5f4477436f09ea0	0	0	0	0	52	0	0	0	0	0	55	53	0	0	0	0	0	0	0	0	0	0	0	0	37	0	0	0	0	0	0	0	0	0	0	0	0	0	0	0	0	73	0	0	0	0	30	0	0
8cd064e0ba6644bf79f3045585d532f8	0	0	0	0	0	414	0	0	0	0	0	0	0	0	0	0	274	0	0	339	0	0	0	0	0	0	0	0	0	81	0	0	115	0	0	306	169	497	299	0	0	0	0	401	0	149	0	0	0
a888596ff255331f7b969f929ef5345a	0	0	0	0	0	0	0	0	0	0	0	0	0	0	0	0	0	0	0	0	0	0	0	0	0	0	0	0	0	0	0	0	0	0	0	0	0	0	0	0	0	0	0	0	0	0	0	0	0
185d0f4ac4bee7e5ca156f266e0a6d19	0	15	0	0	0	143	0	51	0	0	0	0	0	63	65	44	0	0	0	0	0	68	0	0	0	0	0	0	0	0	0	0	0	0	41	152	0	0	0	0	0	0	0	61	0	68	74	32	0
28021bfb047a500df94bcd9ab80bda10	37	0	0	0	42	0	0	0	0	0	0	0	0	0	0	52	0	0	0	0	0	0	0	0	0	0	0	0	0	0	0	0	0	0	0	0	0	0	0	0	0	0	0	0	0	0	0	0	0
1f4b410ba1ffe5ead10ff19823a3668b	0	0	0	0	0	0	0	0	0	0	0	0	0	0	0	0	0	73	0	0	0	0	0	77	0	0	0	0	0	0	0	0	0	0	0	0	0	0	0	0	0	0	0	0	0	0	0	0	0
504cd809627755fc12c395477091726e	0	0	0	0	0	69	0	0	0	0	0	0	0	0	0	0	0	0	65	0	0	0	0	0	0	0	0	0	0	0	0	0	0	0	0	0	0	0	0	0	0	0	0	0	0	0	0	0	0
f9d2a29a57b92ffd8f35f4f83d512b6a	0	0	0	63	124	59	0	0	0	64	0	0	0	117	99	30	0	163	0	0	0	0	0	0	0	0	0	69	0	0	0	0	0	0	0	51	0	0	0	0	0	0	0	0	0	0	0	0	0
247208f4418f00b2054ee35d454dcf5a	0	0	0	0	0	0	0	0	0	0	0	0	0	0	0	0	0	0	0	0	0	0	0	0	0	0	0	0	0	0	0	0	0	0	0	0	0	0	0	0	0	0	0	0	0	42	0	0	0
c3d03da9bd457701d4578242e49cb3cf	0	0	0	0	88	0	123	30	0	0	143	207	0	0	93	49	0	0	62	0	156	244	63	0	140	109	85	333	0	0	0	104	0	0	0	0	0	0	225	113	0	96	75	0	223	94	57	36	0
95c19905dc4919683f088229e6c7bf81	0	0	0	284	0	320	705	0	0	0	0	0	0	0	0	0	0	0	0	0	0	0	0	0	0	0	0	0	0	0	302	0	0	0	0	0	0	0	526	0	291	0	0	211	86	0	0	0	0
31d6a681f1a3c5f29914065ab637fc2b	0	0	0	0	0	0	0	0	0	0	0	0	0	0	0	0	0	0	0	0	0	0	0	0	0	0	0	0	0	0	0	0	0	0	0	0	0	0	0	0	0	0	0	0	0	0	0	0	0
9843f7dff9c514040e227dce161e0f09	0	0	0	0	0	0	0	0	0	0	13	0	0	0	0	0	0	0	0	0	0	31	0	0	0	0	0	0	0	0	0	0	0	0	0	0	0	0	58	0	0	0	0	0	0	0	0	0	20
e9b76d11dd2a36ccd58045c4ab93d01d	0	0	0	0	0	0	0	0	0	0	0	0	0	0	0	0	0	0	0	0	0	0	0	0	0	0	0	0	0	0	0	0	48	0	0	0	0	0	0	0	0	0	0	0	0	0	0	0	0
97514aee85c156bc83413da8b391e702	0	0	0	0	0	37	0	0	0	0	0	0	0	0	0	0	0	0	17	0	0	0	0	0	0	0	0	0	0	0	0	0	0	0	0	0	0	0	0	0	0	0	0	0	0	0	0	0	0
09ba8de1c9981f38cc0265a4a27090ba	99	0	0	0	0	0	0	74	0	0	0	0	0	0	0	0	0	0	0	0	0	0	0	0	0	0	0	0	0	0	0	0	0	154	0	94	0	0	0	0	0	0	0	0	0	0	0	0	0
1619e21d181d45595f81d752e906398b	0	0	0	0	0	0	0	0	0	0	0	0	0	0	0	0	0	0	0	0	0	0	0	0	0	0	0	0	0	0	0	0	0	0	0	0	0	0	0	0	37	0	0	41	0	0	0	0	0
22b0aa5182a9c07b9fe1e4e7dd5fc44c	0	0	0	261	0	292	668	0	0	0	0	0	0	0	0	0	0	0	0	0	0	0	0	0	0	0	0	0	0	0	285	0	0	0	0	0	0	0	514	0	271	0	0	179	82	0	0	0	0
607aee8bea7ea6c84b29b8216b09d6a4	0	0	0	0	0	0	0	0	0	0	0	0	0	0	0	0	0	0	0	0	0	0	0	0	0	0	0	0	0	0	0	0	0	0	0	0	0	0	0	0	0	0	0	0	0	0	0	0	0
73fdf7bb4f094a5c8e2e11687afd0731	0	0	0	0	0	0	0	0	0	0	0	0	0	0	0	0	0	0	0	0	0	0	0	0	0	0	0	0	0	0	0	0	0	0	0	0	0	0	0	0	0	0	0	0	0	0	0	0	0
e3d638b8542770869bbc30975951ac44	0	0	0	0	0	0	0	0	0	0	0	0	0	0	0	0	0	0	0	0	0	0	0	0	0	0	0	0	0	0	0	0	0	0	0	0	0	0	0	0	0	0	0	0	0	0	0	0	0
019b8df77d8354da32166b9923100830	0	0	0	0	0	0	0	63	0	0	0	0	0	0	0	0	0	0	0	0	0	0	0	0	0	0	0	0	0	0	0	0	0	0	0	0	0	0	0	0	0	0	0	0	0	0	0	0	0
2aa7509a3e7b7781dd3667cddd2ad4cd	0	0	0	0	0	0	0	0	0	169	0	0	0	0	0	418	0	0	0	0	0	380	313	0	0	0	55	0	0	65	0	198	429	0	0	0	0	78	0	0	0	0	52	229	0	0	134	0	98
0c503fd45efc9edbcfab55ffc1ca1f65	0	0	0	0	0	0	0	0	0	0	0	0	0	0	0	0	24	0	0	0	0	0	0	0	0	0	0	0	0	0	0	0	0	0	0	0	0	0	0	0	0	0	0	0	0	0	0	0	0
d8e820620ee11800cb7968e42c4f87d7	0	0	0	0	100	0	0	0	0	0	0	0	0	0	0	0	0	162	138	0	0	175	0	0	165	95	0	0	0	0	0	97	0	0	0	0	54	0	0	0	102	0	103	131	177	0	0	226	172
609b0185ee41698e33df17fcd6185059	0	0	0	0	0	0	0	0	0	0	0	0	0	0	0	0	46	0	0	0	0	0	0	0	0	0	0	0	0	0	0	0	0	0	0	0	0	0	0	0	0	0	0	0	0	0	0	0	0
e18704950f95a6b5c1da231fbceee9b8	0	0	0	0	0	0	0	0	0	0	0	0	0	0	0	0	0	0	0	0	0	0	0	0	0	0	0	0	0	0	0	0	0	0	0	0	0	0	0	0	0	0	0	0	0	0	0	0	0
90270fa9d1b2da60678db66ba9f7af20	0	0	0	0	0	0	0	0	0	0	0	0	0	0	0	0	0	0	0	0	0	0	0	0	0	0	0	0	0	0	0	0	0	0	0	0	0	0	0	0	0	0	0	0	0	0	0	0	0
416b351034c0c87cc43c38d723b12b55	0	0	0	0	0	0	0	0	0	0	18	60	0	0	0	0	0	0	0	0	0	43	0	0	25	0	0	0	0	0	0	0	0	0	0	0	0	0	41	0	0	47	16	0	49	0	0	0	0
0fabc12d100c5113aaf6448b388ed507	0	77	0	87	65	137	78	78	106	79	184	100	68	66	0	0	0	0	75	30	99	221	144	79	49	134	58	0	0	63	0	99	0	87	0	30	0	152	0	0	0	125	73	0	119	80	153	65	209
d98589199bbc0d1e208492f7efd2fe69	0	0	0	0	0	0	0	0	0	0	0	0	0	0	0	0	0	0	0	0	0	0	0	0	0	0	0	0	0	0	0	0	0	0	0	0	0	0	0	0	0	0	0	0	0	0	0	0	0
0b1fa20d6c91bfcfb651db9acd7af9a4	0	0	0	0	0	0	0	0	0	0	0	0	0	0	0	0	0	0	0	0	0	0	0	0	0	0	0	0	0	0	0	0	0	0	0	0	0	0	0	0	0	0	0	0	0	0	0	0	0
564e703446eda563e1c8926c28604d32	0	0	0	0	0	40	0	0	0	0	0	0	0	0	0	0	0	0	66	0	0	73	0	0	0	0	0	0	0	0	0	0	0	0	0	0	93	0	0	0	0	0	0	0	69	0	0	92	65
ab99c898bcb653bfb13949a8297c0122	135	90	0	99	0	238	0	0	91	0	0	185	45	51	87	0	83	0	0	0	52	85	96	0	0	452	71	349	0	0	0	0	0	0	0	105	0	44	0	0	149	104	53	0	0	73	510	94	179
3011373ac1a9fd2c48df1d4e71099388	0	0	0	0	0	0	0	0	0	0	0	0	0	0	0	0	34	0	0	0	0	0	0	0	0	0	0	0	0	0	0	0	0	0	0	0	0	0	0	0	0	0	0	0	0	0	0	0	0
68bbf57ec405d850d8f35340848999c9	0	0	0	0	33	35	0	0	0	0	0	0	136	0	0	0	71	0	0	0	0	0	0	0	0	32	0	0	0	0	0	0	0	0	0	0	0	0	0	0	0	0	0	0	0	0	0	0	0
2b05c29dc75208e3ac89f58dc872a031	0	0	0	0	0	0	0	0	0	0	0	0	0	0	0	0	0	0	0	0	0	0	0	0	0	0	0	0	0	0	0	0	0	0	0	0	0	0	0	0	0	0	0	0	0	0	0	0	0
8830a74a98e1f2d4ab263de1a07e73d9	0	0	0	0	0	0	0	0	0	0	0	0	0	0	0	0	0	0	0	0	0	0	0	0	0	0	0	0	0	0	62	0	0	0	118	0	0	0	0	0	0	0	0	0	0	0	106	0	0
4fc391a9a13e79b07f78dbd3991c2965	0	0	0	0	0	0	0	0	0	0	0	0	0	0	0	0	0	0	74	0	0	0	0	0	0	0	0	0	0	27	0	14	61	0	0	0	0	21	0	0	0	0	0	0	0	0	0	0	0
c1ed17c82b714341c237059ce1c7ec6d	0	0	0	0	0	0	0	0	0	0	0	0	0	0	0	0	0	0	0	0	0	0	0	0	0	0	0	0	0	0	0	0	0	0	0	0	0	0	0	0	0	0	0	0	0	0	0	0	0
c9612282f40bab4b05beee372b85a49d	95	0	0	159	121	237	0	0	117	56	0	54	154	101	0	0	0	0	53	0	0	35	0	207	0	0	0	0	0	54	149	0	0	0	0	35	251	0	48	0	0	34	0	39	44	587	0	0	0
74a20b7168f029ae439b71ea6399390e	0	0	0	0	101	0	198	0	0	0	0	0	202	63	101	87	150	0	69	222	54	92	0	0	0	0	0	51	57	170	0	0	51	0	81	0	189	31	0	0	0	0	0	187	0	77	0	108	0
1d6057d5532be3742418c6e9f4d31536	0	44	0	0	0	0	0	0	0	0	31	0	30	25	0	0	0	0	26	0	0	0	0	0	0	0	0	0	0	0	0	0	0	0	0	0	0	13	23	0	0	0	0	0	0	0	0	0	0
4437a4ca98d50d2fb7c3e9604ea68ab5	0	0	0	0	0	0	0	0	0	0	0	0	0	0	0	0	0	0	0	0	0	0	0	0	0	0	0	0	0	96	0	0	0	0	0	0	0	0	0	0	0	0	93	0	0	0	0	0	60
5dedeb975fa18bfd03fdc0cf0671ab89	0	0	0	0	0	0	0	85	0	0	0	0	44	0	0	0	0	0	0	0	0	0	0	0	0	0	0	0	0	0	0	0	0	159	0	119	0	0	0	0	0	0	0	0	0	0	197	0	0
b0c26ff3cfcf3240d940e126ce9268a7	0	0	0	0	0	53	0	0	0	0	0	0	0	0	0	0	0	0	45	0	0	53	0	0	0	0	39	0	0	0	0	0	0	0	0	0	91	0	0	0	0	0	0	0	85	0	0	93	60
947ab44752e758b82b3098cbaa333732	0	0	0	0	0	0	0	0	0	0	0	0	0	0	0	0	0	0	0	0	0	0	0	0	0	0	0	0	0	0	0	0	0	0	0	0	0	0	0	0	0	0	0	0	0	0	0	0	0
447c36f11354723fec796d410d2dc0e9	0	0	0	0	0	0	0	0	81	0	0	0	0	0	0	0	0	89	0	0	60	0	0	0	0	0	159	0	0	19	39	76	0	0	48	87	0	0	0	0	45	0	0	0	0	0	79	0	0
109d0096ebecb6bd2abbe93f1aeb26d1	0	0	0	0	0	0	0	0	0	0	0	0	0	0	0	0	0	0	0	0	0	0	0	0	0	0	0	0	0	0	0	0	0	0	0	14	0	0	0	0	0	0	0	0	0	0	0	0	0
ee8a8c1bc533e54cf0babdef9ae29042	0	0	0	0	0	0	0	0	0	0	0	0	0	0	0	0	0	0	0	0	0	0	0	0	0	0	0	0	0	0	0	0	0	0	0	0	0	0	0	28	0	0	0	0	0	0	0	0	0
01148b66efe23be95c6bc510bbb64da1	0	262	0	249	0	45	235	0	0	44	140	0	124	112	0	0	0	0	86	97	91	4	0	63	0	0	0	62	205	0	186	0	0	120	0	0	0	113	132	0	0	0	0	0	0	0	0	79	0
c0c8085608591c74638c273ece6a6c5d	0	0	0	0	84	0	136	31	0	0	146	216	0	0	98	94	0	0	120	0	178	237	85	0	155	103	79	0	0	0	0	101	0	0	0	0	0	0	167	105	0	108	104	0	232	113	48	23	0
bfdcb383a6c55094c69c92aa89e59692	0	0	0	37	14	0	0	51	0	0	0	0	56	0	0	0	0	0	0	0	0	0	0	0	0	0	0	0	0	0	0	0	0	0	0	0	0	0	0	0	0	0	0	43	0	0	0	0	0
42d52dcd8c790070df7fb46c6d84142b	0	0	0	0	0	27	0	0	0	0	0	0	0	0	0	0	0	0	29	0	0	29	0	0	0	0	17	0	0	0	0	0	0	0	0	0	41	0	0	0	0	0	0	0	31	0	0	44	28
33ad80a67842f35079b55c1b0ea4980e	226	0	0	0	0	0	0	143	0	0	0	0	0	0	0	0	0	0	0	0	0	0	0	0	0	0	0	211	0	238	125	287	0	0	0	0	0	0	0	0	278	0	0	0	0	0	0	0	0
40c244fab656114b5280d05274fbd781	0	0	0	0	342	0	0	0	0	164	198	0	0	0	0	0	0	0	166	0	0	75	0	0	113	0	394	0	0	0	0	119	0	0	0	0	0	196	0	0	0	0	0	435	364	0	0	300	342
768f6cfc6f6f7757ee797f26776b9d70	107	107	0	0	93	43	0	41	74	62	0	0	107	89	121	68	0	239	65	0	0	36	0	0	0	183	0	0	0	34	0	77	121	109	35	45	59	85	95	105	78	0	22	33	28	57	0	0	54
4cfd2e3831719143e639fafb4f0a424b	0	0	0	0	0	0	0	0	36	13	0	0	0	0	0	0	0	40	0	0	0	0	0	59	0	0	0	0	0	0	0	0	0	0	0	0	0	0	0	0	0	0	0	6	0	0	0	0	0
99d9802079ef89c8a7bcebfea56b708d	107	58	0	0	0	177	178	0	0	137	0	0	0	0	0	0	0	132	34	102	0	0	0	116	0	0	0	0	206	78	0	144	202	0	0	0	0	108	0	130	0	203	0	0	0	0	0	0	90
a109f8e4ee698a73c3dcae3ba96073fd	0	0	0	32	62	19	0	0	0	30	0	0	0	43	34	17	0	68	0	0	0	0	0	0	0	0	0	19	0	0	0	0	0	0	0	22	0	0	0	0	0	0	0	0	0	0	0	0	0
317ab15c342004a8235663e8b96cf534	0	0	0	207	0	96	0	250	0	0	0	0	0	183	0	0	0	0	0	273	0	201	0	0	0	0	0	0	0	0	0	111	0	0	0	0	0	0	246	0	275	0	131	215	0	0	0	0	0
3a4ae4804d8c1f34fa43fbfd5a00b486	0	0	0	0	0	219	0	0	0	0	0	0	0	0	0	0	0	0	0	0	0	0	0	0	0	0	0	0	0	58	0	0	0	0	0	0	0	0	0	0	0	0	83	0	0	0	0	0	46
046f32872503d183ed237d126c7ff40f	0	0	0	0	0	0	0	0	0	0	41	0	0	0	0	0	0	0	0	0	0	0	0	0	0	0	0	0	0	0	0	0	32	48	0	0	0	0	0	0	0	0	22	0	0	0	0	0	0
dc6d8390075dfb3e2117842e1c0f34fc	0	0	0	0	0	0	0	0	0	0	0	0	0	0	0	0	0	136	0	0	0	0	0	100	0	0	0	0	0	0	0	0	0	0	0	0	0	0	0	0	0	0	0	0	0	0	0	0	0
eb48803f8172beb3b97107426dd03e74	0	0	0	0	0	0	0	0	0	0	0	0	0	0	0	0	0	0	0	0	0	0	0	0	0	0	0	0	0	0	0	0	0	0	0	0	0	0	0	0	0	0	0	0	0	0	0	0	0
3e3765c73c37aa8e06d45f8a156bb28c	0	0	0	0	0	0	0	0	0	0	0	0	0	0	0	0	0	0	0	0	0	0	0	0	0	0	0	0	0	0	0	0	0	0	0	0	0	0	0	0	0	0	0	0	0	0	0	0	0
adb2bdc3a821354267dd4a706cced216	35	192	0	166	98	29	0	0	0	264	0	0	165	46	82	0	0	0	0	16	0	102	0	122	0	0	48	151	236	90	0	0	0	0	153	33	119	0	0	0	47	0	0	0	0	52	79	0	0
de0fa26142771b99c0b1ddbd69fc060d	0	0	0	0	106	0	154	0	0	0	0	0	209	82	76	73	202	0	68	201	63	101	0	0	0	0	0	45	86	159	0	0	69	0	108	0	218	21	0	0	0	0	0	193	0	83	0	0	0
c48a0bf97b869cd0927aa3625a6eb39e	0	0	0	0	90	0	0	0	0	0	92	88	0	0	0	0	0	0	0	0	0	0	0	0	85	0	0	0	0	0	0	0	0	0	0	0	0	0	0	0	0	153	0	0	0	0	77	0	0
6fcdb8cd3c88a7680fb6516430c13119	0	0	0	0	0	0	0	0	0	0	0	0	0	0	0	0	0	0	0	0	0	0	0	0	0	0	0	0	0	0	0	0	0	0	0	0	0	0	0	0	0	0	0	0	0	0	0	0	0
c4c4e0bbb6e3f356f48dd96d739791ae	0	0	0	0	0	0	0	0	0	130	0	0	124	464	0	0	51	0	0	213	0	105	0	0	0	0	338	0	0	0	0	0	0	226	0	0	0	0	71	0	107	0	0	41	0	0	73	311	0
454687699cf947aa6f218207f8a666e3	135	0	0	0	0	0	79	0	126	96	0	0	0	34	0	80	45	79	60	223	0	0	0	0	0	0	0	0	0	0	0	0	0	0	117	57	0	0	81	191	284	0	0	156	0	0	0	107	130
1c881d1c343716eaba6925f453017f5f	0	0	0	0	0	0	0	0	0	0	0	24	0	0	0	0	0	0	0	0	0	12	0	0	0	0	0	0	0	0	0	0	0	0	0	0	0	0	0	31	0	0	0	0	0	0	0	0	0
c06b23e1f5d682d8c1e0035e3b7ff6bf	0	0	0	0	0	0	0	0	0	0	0	0	0	0	0	0	0	0	0	0	0	0	0	20	0	0	0	0	0	0	0	0	0	0	0	0	0	0	0	0	0	0	0	0	0	0	0	0	0
b7a5c1676d61f4ef0ef19fbbd18d7bdb	0	0	0	49	0	58	77	0	0	0	0	0	0	0	0	0	0	0	0	0	0	0	0	0	0	0	0	0	0	0	46	0	0	0	0	0	0	0	92	0	50	0	0	28	0	0	0	0	0
8d8d83db2f69359621c94e39d0c99b5f	0	0	0	153	220	0	0	0	83	0	0	0	0	41	93	0	0	0	0	282	0	0	0	0	86	0	0	0	0	0	0	0	0	0	248	151	380	0	266	0	201	0	0	0	136	0	0	45	0
67524ca0f3580aa2169abf1ffa066197	0	0	0	113	0	0	0	29	0	0	0	0	0	0	0	71	140	0	0	0	0	0	0	0	0	0	0	0	0	0	0	0	0	0	0	0	0	0	0	0	0	0	0	0	0	0	0	0	0
4287c20ccd78329f75663f10c0a4cfd4	0	113	0	0	0	84	155	0	0	46	0	0	0	0	0	138	0	146	82	173	0	0	0	195	0	0	0	0	158	0	0	90	269	0	0	0	0	50	0	193	0	233	0	0	0	0	0	80	38
48239ffb531f0c11fdaa1f1474d7417a	0	0	0	53	0	0	21	0	36	0	53	0	0	0	0	0	0	0	0	0	0	0	0	0	0	0	0	0	0	0	0	0	0	0	0	0	0	0	0	0	0	50	0	0	19	0	0	0	0
e271cd840c90d76030c6f31685c6ae4f	0	0	0	0	0	0	0	0	0	0	0	0	0	0	0	0	0	0	0	0	0	0	0	0	0	0	0	0	0	0	0	0	0	0	0	0	0	0	0	0	0	0	0	0	0	0	0	0	0
22b44644c360d5bf4c3f413de3bb210e	135	0	0	30	103	0	0	0	0	102	0	0	0	0	92	194	83	0	43	0	0	0	0	0	0	0	0	0	0	98	0	0	0	198	98	0	0	0	0	0	0	0	0	0	0	0	0	0	0
befac68526445f7eaeb0458f14e0cf07	0	0	0	0	0	0	0	0	0	0	0	0	0	0	0	0	0	0	0	0	0	0	0	0	0	0	0	0	0	0	0	0	0	0	0	0	0	0	0	0	0	0	0	0	0	0	0	0	0
68cee31dc3d08e512c5d6d573f36b907	0	0	0	0	0	0	0	0	0	0	0	0	0	0	0	0	0	0	0	0	0	0	0	0	0	0	0	0	0	0	0	0	0	0	0	0	0	0	0	0	0	0	0	0	0	0	0	0	0
4b566ebeeda34b1a47d1f4a1ebfb1c7b	0	0	0	0	0	0	0	0	0	0	0	0	0	0	0	0	0	0	0	0	0	0	0	0	0	0	0	0	0	0	0	0	0	0	0	0	0	0	0	0	0	0	0	0	0	0	0	0	0
08a285add4c825a01c92905f5fed195e	0	0	0	0	0	0	0	0	0	0	0	0	0	0	0	0	0	0	0	0	0	0	0	0	0	0	0	0	0	0	0	0	0	0	0	0	0	0	0	0	0	0	0	0	0	0	0	0	0
1b9488c585f934a8e2100f62ae726e82	0	0	0	0	0	0	0	0	0	0	0	0	0	0	0	0	0	0	0	0	0	0	0	0	0	0	0	0	0	0	0	0	0	0	0	0	0	0	0	0	0	0	0	0	0	0	0	0	0
4f0add99d25e399bce2a46612bd6de5f	0	0	0	0	0	0	0	0	0	0	0	0	0	0	0	0	0	0	0	0	0	0	0	0	0	0	0	0	0	0	0	0	0	0	0	0	0	0	0	0	0	0	0	0	0	0	0	0	0
8825e3e293747577060beab9ee84913b	0	0	0	0	0	0	231	109	0	0	0	0	0	0	114	73	91	114	0	126	0	0	61	0	0	45	0	0	127	0	0	0	131	102	0	0	0	156	0	0	0	0	0	0	0	0	102	96	63
d27369cc595286e86ae5c08c2bf13cef	0	0	0	0	0	0	0	0	0	0	0	0	0	0	0	0	0	0	0	0	0	0	0	0	0	0	0	0	0	0	0	0	0	0	0	0	0	0	0	0	0	0	0	0	0	0	0	0	0
5bdf5abe466bb1bd42b55c950eb6b232	0	148	0	0	0	0	84	0	0	54	0	0	122	0	0	0	113	95	0	104	0	0	0	0	98	0	0	0	0	0	159	133	0	0	0	85	0	0	0	106	59	0	116	80	0	0	0	105	0
e0ba510fa8000b9176ec33aea6243407	0	282	0	59	0	0	0	0	0	0	0	0	77	74	0	0	0	0	0	256	0	365	0	101	0	529	0	0	0	0	0	0	0	125	0	225	0	0	0	0	50	90	0	0	0	112	0	0	0
e599e8a6f938fc91b2ad44c977e335b7	0	0	0	0	0	0	0	0	0	0	0	0	0	0	0	0	0	0	0	0	0	0	0	0	0	0	0	0	0	0	0	0	0	0	0	0	0	0	0	0	0	0	0	0	0	0	0	0	0
865ca11ca1fa2058dd56b4abee044446	0	0	0	0	0	0	0	0	0	0	0	0	0	0	0	0	0	61	0	0	0	0	0	53	0	0	0	0	0	0	0	0	0	0	0	0	0	0	0	0	0	0	0	0	0	0	0	0	0
2f80821030207fb08afe3bd7915266f3	0	0	0	0	0	0	0	0	0	0	0	0	0	0	0	0	0	0	0	0	0	0	0	0	0	0	0	0	0	0	0	0	0	0	0	0	0	0	0	0	0	0	0	0	0	0	158	0	0
270bde1ff7bdd57a9cd7cde5aac74d28	0	0	0	0	0	0	0	0	0	0	0	0	0	0	0	0	0	0	0	0	0	0	0	0	0	0	0	0	0	0	0	0	0	0	0	0	0	0	0	0	0	0	0	0	0	0	211	0	69
31e19c795efe571d65bf4bb371c9f943	64	0	0	0	88	94	0	89	0	40	0	0	79	61	123	71	69	0	0	113	58	68	70	0	0	0	51	0	0	0	73	0	0	82	74	106	33	0	0	0	70	0	45	100	92	60	83	49	0
aaa56abd1046907825360521c562f4b6	0	0	0	81	0	0	0	0	29	0	0	0	47	93	44	84	0	0	0	0	0	0	0	40	0	0	0	0	0	0	0	0	0	0	0	0	0	0	0	35	12	0	0	0	0	0	0	0	0
a53eb15755762e68993186b25532b0d8	0	0	0	0	0	0	0	0	0	0	0	0	0	0	0	0	0	0	0	0	0	0	0	0	0	0	0	0	0	0	0	0	0	0	0	0	0	0	0	0	0	0	0	0	0	0	0	0	0
95cf09197411cf78a968cb9f01b1f6bd	0	0	0	99	0	302	0	0	141	0	232	38	235	0	123	0	0	0	87	0	63	175	0	0	125	72	0	0	0	50	0	91	0	0	0	0	0	131	0	88	0	132	138	0	111	88	0	85	0
d2b5c65d06d906dd84420374f1f6dd7a	0	253	0	81	0	76	247	0	46	83	217	0	0	0	0	0	64	0	0	0	0	130	0	0	111	125	0	0	0	38	0	69	0	0	138	0	97	78	105	0	0	0	0	0	0	0	81	0	145
3616053ed675738c852783ea7a00a468	0	0	0	0	0	5	0	0	0	0	0	0	27	0	0	31	0	0	0	0	44	0	0	0	0	0	18	0	0	0	0	0	0	0	0	0	0	0	26	0	0	0	0	0	0	0	0	0	0
1ec65e266f445144a5ab823ace7f0a96	0	46	0	0	247	0	54	0	0	41	0	0	37	0	0	0	91	78	0	109	0	0	212	0	0	0	0	158	0	0	0	0	0	0	0	52	0	0	0	51	0	0	121	50	0	0	0	0	0
6d365274bf7308314e5bfa4728e4ed8c	46	0	0	0	73	79	0	97	0	53	0	0	76	57	118	82	54	0	0	83	32	77	100	0	0	0	80	0	0	0	80	0	0	72	74	99	26	0	0	0	69	0	49	105	82	67	117	42	0
bbd7591846394d3f3a4ba40648934b59	0	68	0	0	0	0	82	0	0	29	0	0	0	0	0	0	72	74	0	104	0	0	0	0	0	0	0	0	0	0	0	0	0	0	0	64	0	0	0	0	0	0	0	0	0	0	0	0	0
127f25330babbd2dbcab500504aef86f	0	0	0	0	0	0	0	0	0	0	19	0	0	0	0	0	0	0	0	0	0	0	0	0	0	0	0	0	0	0	0	0	50	102	0	0	0	0	0	0	0	0	44	0	0	0	0	0	0
0ed5b3aa2e9640b10811de308504c9b2	0	0	0	0	0	0	0	0	0	0	0	0	0	0	0	0	0	0	0	0	0	0	0	0	0	0	0	0	0	0	0	0	0	0	0	0	0	0	0	0	0	0	0	0	0	0	0	0	0
8c4001bcc4d181ad155a20f793ee8b14	0	0	0	0	0	0	0	0	0	0	0	0	0	0	0	0	0	0	0	0	0	0	0	0	0	0	0	0	0	0	0	0	0	0	0	0	0	0	0	0	0	0	0	0	0	0	0	0	98
1556f7ef8d5c61b167f4d14f1b8ee682	0	0	0	0	0	0	0	0	0	0	0	0	0	0	0	0	0	0	0	0	0	0	0	0	0	0	0	0	0	0	0	0	0	0	37	0	0	0	0	0	0	0	0	0	0	0	119	0	0
7a31ce457dfae7eff9df6ca56dec967a	0	276	0	0	191	0	110	0	0	260	0	0	0	0	0	0	0	0	0	383	0	0	0	0	0	0	0	0	0	0	0	0	0	0	0	287	0	0	0	0	0	0	0	60	0	0	0	0	0
109ab16483f45c2853c1e46cd5fe210f	0	0	0	0	0	0	0	0	0	0	0	0	0	0	0	0	0	0	0	0	0	0	0	0	0	0	0	0	0	0	0	0	0	0	0	0	0	0	0	0	0	0	0	0	0	0	0	0	0
b5ee18522d057b266d15a5fc347b350b	0	0	0	0	0	0	0	225	0	81	0	0	0	0	0	0	0	0	0	0	0	0	0	0	0	0	0	91	0	0	0	0	0	0	71	75	0	0	0	0	115	0	0	0	0	0	0	0	0
66ba3103b161b51f58a0594124ff614c	194	0	0	0	0	0	0	0	131	0	0	0	0	0	0	0	0	0	0	0	0	0	145	188	217	0	0	0	0	0	0	0	265	36	0	246	0	0	0	0	0	0	0	0	0	259	433	0	0
e42472492782a07ab595e56a31c4af12	0	0	0	0	87	0	0	48	0	0	145	253	0	0	113	0	0	0	0	0	151	224	89	0	115	134	75	0	0	0	0	117	0	0	0	0	0	0	0	115	0	102	103	0	203	86	50	35	0
46e70ddc28dcbd79893961aed40c1a93	0	0	0	0	41	0	0	0	0	0	46	38	0	0	0	0	0	0	0	0	0	0	0	0	37	0	0	0	0	0	0	0	0	0	0	0	0	0	0	0	0	51	0	0	0	0	25	0	0
cd35841485ac2688fc8d23c55ee0b816	0	0	0	0	207	115	0	0	92	39	63	0	0	0	0	0	66	0	263	160	0	86	0	0	77	0	0	0	0	63	0	176	0	0	35	0	0	138	0	211	0	0	0	0	0	0	0	0	72
e0ca3f3fc58a975904ff7b6acedc1d11	0	247	0	122	0	34	0	0	0	41	134	0	115	111	0	0	0	0	70	188	112	4	0	74	0	0	0	77	0	0	0	0	0	359	0	0	0	117	145	0	0	0	0	0	0	0	0	92	0
6400c67e247c3b499be81f2f6643e7d2	0	0	0	0	0	0	0	0	0	0	0	0	0	0	0	0	0	0	0	0	0	0	0	0	0	0	0	0	0	0	0	0	0	0	0	0	0	0	0	0	0	0	0	0	0	0	0	0	0
566bd4330b53728d0056eab0534d20aa	0	0	0	0	0	0	0	0	0	0	0	0	0	0	0	16	0	0	0	0	0	0	0	0	0	0	0	0	0	0	0	0	0	0	0	0	0	0	0	0	0	0	0	0	0	0	0	0	0
e81d0a2802b397d95cda3182f4d4a037	0	0	0	0	0	0	0	0	0	0	0	138	0	0	0	0	0	0	0	0	0	0	0	0	0	0	0	0	0	0	0	0	0	0	0	0	0	0	0	0	0	0	0	0	0	0	0	0	49
72d940fab530d2685930be7eed18218d	0	0	0	0	0	0	0	0	0	0	0	0	0	0	0	0	0	0	0	0	0	0	0	0	0	0	0	0	0	0	0	0	0	0	0	0	0	0	0	0	0	0	0	0	0	0	0	0	0
763b73453ced9ea2c816be9271e3a79e	0	0	0	21	29	0	0	88	0	0	0	0	96	0	0	0	0	0	0	0	0	0	0	0	0	0	0	0	0	0	0	0	0	0	0	0	0	0	0	0	0	0	0	58	0	0	0	0	0
44df166cc413f4e60d7796119338629f	0	0	0	0	71	0	314	0	0	0	62	0	0	0	75	0	445	0	0	48	224	83	0	0	0	0	0	0	0	0	0	70	0	0	0	0	0	232	278	0	0	151	60	0	0	0	267	0	0
d890bb542a746a527f1d6f157d3adafc	0	0	0	0	0	0	0	0	0	0	0	0	0	0	0	0	0	0	0	0	0	0	0	0	0	0	0	0	0	0	0	0	0	0	0	0	0	0	0	0	0	0	0	0	0	0	155	0	80
c6e42ea986fe838abb5a4e7487a3125e	47	191	0	0	84	34	0	0	0	0	0	0	0	50	85	0	0	0	0	37	0	113	91	124	0	0	32	141	231	101	0	0	129	0	0	67	123	0	0	0	46	0	0	0	79	71	89	0	0
e8cd8db63ed1e4b4316bfe7e8437e34b	73	101	0	105	0	213	0	0	117	0	0	197	58	51	104	0	0	0	0	0	85	54	130	0	90	0	73	0	0	0	0	0	0	0	0	96	0	147	0	122	78	141	60	0	0	53	483	126	165
1daa21770429a67a75cdfe8455fe7b62	0	0	0	43	55	0	63	0	52	0	208	153	70	54	0	0	44	0	61	49	109	66	72	0	47	57	33	0	56	0	0	73	0	0	48	0	27	145	40	38	61	74	111	55	0	0	49	66	51
9383fe77a575911afd101c605bac3596	0	0	0	0	0	0	0	0	0	0	0	0	0	0	0	0	0	0	0	0	0	0	0	0	0	0	0	0	0	0	0	0	0	0	0	0	0	0	0	0	0	0	0	0	0	0	0	0	0
cd088c69d437230ec41fb0674b6dc042	0	0	0	0	0	0	0	0	0	0	0	0	0	0	0	0	0	0	0	0	0	0	0	0	0	0	0	0	0	0	0	0	0	0	0	0	0	0	0	0	0	0	0	0	0	0	0	0	0
73a57b5bb4de869ae4d7623e7cbb015f	0	0	0	0	0	0	0	0	121	0	0	0	0	0	0	0	0	0	0	0	0	0	0	0	0	0	0	0	0	0	0	0	0	0	65	22	0	0	0	0	0	0	0	0	0	0	0	0	0
3782e0ff050f8f125439d93ec3cb37b4	0	0	0	0	0	0	0	0	0	0	0	0	0	0	0	0	0	0	0	0	0	0	0	0	0	0	0	0	0	0	0	0	0	0	0	0	0	0	0	0	0	103	0	0	0	0	0	0	0
e8e639693914bd4bc3d4c92ba969f093	0	0	0	0	0	0	0	0	0	0	0	0	0	0	0	0	0	0	0	0	0	0	0	0	0	0	0	0	0	0	0	0	0	0	0	0	0	0	0	0	0	0	0	0	0	0	0	0	0
c51f74d8d9ec12dfe89f1da56130bd7f	0	0	0	0	51	0	123	0	0	0	89	91	0	0	0	0	0	0	104	0	66	47	0	0	133	139	107	0	0	0	0	94	0	0	0	0	0	73	85	99	0	71	28	0	153	0	60	26	0
3970c70141f1d1a7ade2c2247b480504	0	13	0	0	0	0	0	0	0	0	0	0	0	0	0	0	0	0	0	0	0	0	0	0	0	0	0	0	0	0	0	0	0	0	0	0	0	0	0	0	0	0	0	0	0	0	0	0	0
9ea59edbc64153f845942e16676f7216	0	0	0	0	0	0	0	0	0	0	0	0	0	0	0	0	0	0	0	0	0	0	0	0	0	0	0	0	0	0	0	0	0	0	0	0	0	0	0	0	0	0	0	0	0	0	0	0	0
8ed6fc66044935f7af0680641d59c92d	0	0	0	0	0	0	0	0	0	0	0	0	0	0	0	0	0	0	0	0	0	9	0	0	0	0	0	0	0	0	0	0	0	0	0	0	0	0	0	0	0	0	0	0	0	0	0	0	0
2f9415908671429c6dcb1b4b45afbffa	0	0	0	0	0	0	0	0	0	0	0	0	0	0	0	0	0	0	0	0	0	0	0	0	0	0	0	0	0	0	0	0	0	0	0	0	0	0	0	0	0	0	0	0	0	0	125	0	0
a30483ba2adbeb5d8f1206dda3e9a37e	106	144	0	107	90	0	0	0	0	0	0	0	0	82	0	137	75	0	51	0	0	0	0	0	0	59	48	0	0	100	0	0	0	137	80	0	182	0	0	0	0	0	0	82	0	0	0	0	0
1a392713a0b20d814cc81ee97de8fe06	0	0	0	0	0	0	0	0	0	0	0	0	0	0	0	0	0	0	0	0	0	0	0	0	0	0	0	0	0	0	0	0	0	0	0	0	0	0	0	0	0	0	0	0	0	0	0	0	0
78154450f66d341ba0eb44c64754d3de	120	0	0	0	0	0	78	0	96	108	0	0	0	68	0	78	38	115	72	214	0	0	0	0	0	0	0	0	0	0	0	0	0	0	156	83	0	0	84	0	0	0	0	153	0	0	0	0	0
324bffde8e6f5593707e5f66d968280b	0	69	0	0	109	0	261	0	0	0	118	158	0	0	0	0	0	0	57	0	0	74	0	0	215	60	57	0	0	0	0	58	0	0	0	0	0	129	198	0	0	155	35	0	0	0	135	70	0
270c4c7e75db4a8bd63ca730030af8b5	0	0	0	0	0	71	0	0	0	0	0	49	13	0	19	0	0	0	0	0	16	0	0	0	0	0	25	0	0	0	0	0	0	0	0	0	0	0	0	0	0	0	0	0	0	0	112	39	0
65426c2d4a5ce363ca1da11fa8f24e00	0	0	0	28	32	42	27	0	22	0	0	0	28	10	14	0	0	0	0	0	0	0	0	0	0	0	0	0	0	0	0	0	0	0	0	0	0	25	0	0	0	0	0	0	0	0	0	0	0
2bd8681669b8f5fb4052104fe9a184a1	0	0	0	0	0	0	0	0	0	0	0	0	0	0	0	0	0	0	0	0	0	0	0	0	0	0	0	0	0	0	0	0	0	0	0	0	0	0	0	0	0	0	94	0	0	0	0	0	0
7feae048991fef85c92cc1c0c2ffbb40	0	0	0	0	0	0	0	0	0	0	0	0	0	0	0	0	0	0	0	0	0	0	0	0	0	0	0	0	0	0	0	0	0	0	0	0	0	0	0	0	0	0	0	0	0	0	0	0	0
64c7f4b2a2a61794423d8cb1b265e54a	0	0	0	0	0	0	0	30	0	0	0	0	0	0	0	0	0	0	0	0	0	0	0	0	0	0	0	0	0	0	0	0	0	0	0	0	0	0	0	0	0	0	0	0	0	0	0	0	0
72e65f69292866806ac56f1e25c18b90	0	83	0	83	82	42	0	0	34	31	63	0	0	35	0	44	165	31	46	0	55	0	0	0	0	0	0	0	0	0	0	0	0	0	60	0	0	31	67	0	0	0	79	39	115	0	0	71	0
d9bdc2e2277f871725387999ef188ca9	0	0	0	0	0	0	0	13	0	0	0	0	0	0	0	0	0	0	0	0	0	0	0	0	0	0	0	0	0	0	0	0	0	0	0	0	0	0	0	0	0	0	0	0	0	0	0	0	0
e20919c3fb4109d097fb49e2be463387	0	0	0	0	0	0	0	0	0	0	0	0	0	0	0	0	0	0	0	0	0	0	0	0	0	0	0	0	0	0	0	0	0	0	0	0	0	0	0	0	0	0	0	0	0	0	0	0	0
2f2035e17b5e707cf91df4838d042a18	0	0	0	0	0	0	0	0	0	0	0	0	0	0	0	0	0	0	0	0	0	0	0	0	0	0	0	0	0	0	0	0	0	0	0	0	0	0	0	0	0	0	0	0	0	0	0	0	0
96002bf5a87bdcf0e03e74475e93e8cd	0	91	0	67	78	0	0	0	27	26	50	0	0	47	0	46	140	12	66	0	56	0	0	0	0	0	0	0	0	0	0	0	0	0	55	0	0	47	79	0	0	0	84	37	126	0	0	86	0
4bbaa4c5292cde6eef42da0b429552d6	0	62	0	0	0	0	70	0	0	46	0	0	89	0	0	0	87	69	0	100	0	0	0	0	0	0	0	0	0	0	0	0	0	0	0	60	0	0	0	138	0	0	85	79	0	0	0	0	0
76605a9a973c9d35d062f032b58ac807	0	0	0	0	0	0	0	0	46	24	0	0	0	0	0	0	0	55	0	0	0	0	0	77	0	0	0	0	0	0	0	0	0	0	0	0	0	0	0	0	0	0	0	12	0	0	0	0	0
c39d2bd6430de29bae2f409915de6a93	0	0	0	0	0	0	0	0	0	0	0	0	0	0	0	0	0	0	0	0	0	0	0	0	0	0	0	0	0	0	0	0	0	0	0	0	0	0	0	0	0	0	0	0	0	0	0	0	0
b6dd70e07383e1597aba63b4ace142e4	0	0	0	0	0	0	0	53	0	0	0	0	40	0	0	0	0	0	0	0	0	0	0	0	0	0	0	0	0	0	0	0	0	0	0	0	0	0	0	0	0	0	0	31	0	0	0	0	0
e1ea953587fa959ce4a7445069845f04	0	0	0	0	0	0	0	0	0	0	0	0	0	0	0	0	0	0	0	0	0	0	0	0	0	0	0	0	0	0	0	0	0	0	0	0	0	0	0	0	0	0	0	0	0	0	0	0	0
2efc65d7a5ed363e4cf8abfe3d613ab2	60	0	0	0	71	73	0	96	0	47	0	0	73	69	117	66	0	0	0	94	0	78	0	0	0	0	0	0	0	0	101	0	0	91	60	98	36	0	0	0	62	0	48	92	65	75	104	39	0
bd0db804fb29b813536386213dd33cf4	0	132	0	78	0	0	0	45	0	0	0	0	0	79	361	58	97	0	67	212	0	0	0	0	0	0	0	0	0	0	0	0	0	0	0	0	0	0	0	0	162	0	0	144	0	0	0	0	0
d0b3528e1edf48724620521199ccb59e	0	0	0	0	0	0	0	0	0	0	0	0	0	0	0	0	0	0	0	0	0	0	0	0	0	0	0	0	0	0	0	0	18	47	0	0	0	0	0	0	0	0	18	0	0	0	0	0	0
59f6839304d11f709aa5e578b3055dbd	0	0	0	38	0	0	0	0	10	0	0	0	18	41	16	0	36	0	0	0	0	0	0	11	0	0	0	0	0	0	0	0	0	0	0	0	0	0	0	18	0	0	0	0	0	0	0	0	0
569f1396d126cc5a531793d1ff415336	0	0	0	0	0	0	0	0	0	0	0	0	0	19	0	0	0	0	0	0	0	0	0	0	0	0	0	0	0	0	0	0	0	0	0	0	0	0	0	0	0	0	0	0	0	0	0	0	0
553f8e65544b694273e96b8b9534222f	0	0	0	0	0	0	0	0	0	0	0	0	0	0	0	0	0	0	0	0	0	0	0	0	0	0	0	0	0	0	0	0	0	0	0	0	0	0	0	0	0	0	0	0	0	0	0	0	0
2fac894b763aca7c1b1be9e693dd494e	0	0	0	0	0	0	0	0	0	0	0	0	0	0	0	0	0	0	0	0	0	0	0	78	0	0	0	0	0	0	0	0	0	0	0	77	0	0	0	0	0	0	0	0	0	57	0	0	0
86cc64908bbecf155b2171f312e0ba29	0	0	0	0	0	0	0	0	0	0	0	0	0	0	0	0	0	0	0	0	0	0	0	0	0	0	0	0	0	0	0	0	0	0	0	0	0	0	0	0	0	0	0	0	0	0	0	0	126
62271c483803ce85b3f49a323a166297	0	0	0	0	0	0	0	0	0	0	0	0	0	0	0	0	0	0	0	0	0	0	0	0	0	0	0	0	0	0	0	0	0	0	0	0	0	0	0	0	0	0	0	0	0	0	0	0	0
06482955df2dadf95afc1879749e3ed8	0	0	0	0	0	0	0	0	0	0	0	0	0	0	0	0	0	0	0	0	0	0	0	0	0	0	0	0	0	0	0	0	0	0	0	0	0	0	0	0	0	0	0	0	0	0	0	0	0
206497d0dc586a1ce91d656181122b6d	0	0	0	0	0	0	0	0	0	0	0	67	0	0	0	0	0	0	0	0	0	20	0	0	0	0	0	0	0	0	0	0	0	0	0	0	0	0	0	86	0	0	0	0	0	0	0	0	0
ac0fed41d181a226dfe9cdaf7cde03f9	0	0	0	0	0	0	0	0	0	15	0	0	0	0	0	69	204	79	0	0	0	0	0	99	0	0	0	0	57	126	0	0	0	0	0	0	0	0	0	0	0	0	0	75	0	216	162	0	0
99576cce4218d88be731baf6c544011d	0	0	0	0	0	0	0	0	0	0	0	0	0	0	0	0	0	0	0	0	0	0	0	0	0	0	0	0	0	0	0	0	0	0	0	0	0	0	0	0	0	0	0	0	0	0	0	0	0
55ce49c3c4fd2481745655ca93ec64af	0	0	0	0	0	0	0	0	0	0	0	138	0	0	0	0	0	0	0	0	0	0	0	0	0	0	0	0	0	0	0	0	0	0	0	0	0	0	0	0	0	0	0	0	0	0	0	0	65
6325d6830b61be6ac7cb41d634ff48e6	0	249	0	0	0	44	0	0	0	50	155	0	116	119	0	0	0	0	86	172	125	6	181	74	0	0	0	0	0	0	122	0	0	0	0	0	0	103	137	0	0	0	0	0	0	0	0	125	0
1f302655c18eda5d6bec6ca9dada8d5b	0	117	0	0	0	0	30	0	0	49	0	0	116	0	0	0	86	184	0	183	0	0	0	0	0	0	174	0	0	0	0	0	0	0	0	163	0	0	0	82	93	0	105	140	0	0	0	85	0
fc47392fbcb09b5ee2588bf120096a0c	0	0	0	0	0	0	0	0	0	0	0	0	0	0	0	0	0	0	0	0	0	0	0	0	0	0	0	0	0	0	0	0	0	0	0	0	0	0	0	0	0	0	0	0	0	0	0	0	0
1568f866b6aa24847d8f7700dac95629	0	114	0	30	77	23	0	0	0	0	0	0	0	0	56	0	37	64	85	76	0	0	0	16	0	0	0	129	0	0	0	0	75	275	77	0	0	0	0	0	75	0	0	99	0	0	0	74	0
dbdead0618cd12b720bce3a2fa9206f7	0	0	0	0	0	0	0	0	0	0	0	0	0	0	0	0	0	0	0	0	0	0	0	0	0	0	0	0	0	0	0	0	0	0	0	0	0	0	0	0	0	0	0	0	0	0	0	0	0
7162d43fbb68beb2d5f49a73361d16b7	0	0	0	0	0	0	0	0	196	0	316	0	0	0	0	0	0	0	0	0	0	0	0	0	0	0	0	0	0	353	0	68	0	0	0	0	0	0	0	296	0	0	342	0	243	0	309	0	0
a34c6f96376ce7f789551258ce3a8de2	0	59	0	0	0	35	0	0	0	278	0	0	0	0	0	0	0	0	0	0	0	0	0	323	0	0	0	0	0	0	0	0	0	0	0	0	0	0	0	0	0	0	0	0	0	0	0	0	0
61d0bd8dd64202b0dc6962b007ca89a3	0	0	0	0	0	0	0	0	0	0	0	0	0	0	0	0	0	0	0	0	0	0	0	0	0	0	0	0	0	0	0	0	0	0	0	0	0	0	0	0	0	0	0	0	0	0	0	0	0
ed51486d85af9df7b2f7754c5b184c6d	58	13	0	0	0	0	0	0	0	0	0	0	0	0	0	28	37	0	68	0	0	0	0	14	0	0	0	0	0	0	0	0	55	0	0	0	0	0	0	0	0	0	0	0	0	0	0	0	0
ddccaf1fc21710d483a89407bf030efb	0	0	0	0	0	0	0	0	0	0	0	0	0	0	0	0	68	0	0	0	0	0	0	0	0	0	0	0	0	0	0	0	0	0	0	0	0	0	0	0	0	0	0	0	0	0	0	0	0
7b2ae0b6e785d5e86a7807d9b4d36acf	0	0	0	0	0	0	0	0	0	0	0	0	0	0	0	0	0	0	0	0	0	0	0	0	0	0	0	0	0	0	0	0	0	0	0	0	0	0	0	0	0	0	0	0	0	0	0	0	0
a1cb85dab879679b975fa3be1c549665	0	0	0	0	0	0	0	0	0	0	0	0	0	0	0	0	0	35	0	0	0	0	0	51	0	0	0	0	0	0	0	0	0	0	0	0	0	0	0	0	0	0	0	0	0	0	0	0	0
5c655c7d5394248ce3ecab09d4c413a0	0	0	0	0	0	0	0	0	0	0	44	98	0	0	0	0	0	0	0	0	0	58	0	0	64	0	0	0	0	0	0	0	0	0	0	0	0	0	71	0	0	52	22	0	75	0	0	0	0
96709e5ace10b8864ffee9313f97d0f7	0	0	0	0	0	0	0	0	0	0	0	0	0	0	0	0	0	0	0	0	0	0	0	0	0	0	0	0	0	0	0	0	0	0	0	0	0	0	0	0	0	0	0	0	0	0	0	0	0
17949e8e409d759a11cfe8328022ad87	0	0	0	0	0	0	0	0	0	0	235	0	0	37	0	0	0	0	0	0	0	0	387	93	0	0	90	116	131	0	100	0	82	0	0	0	132	0	0	0	0	0	0	0	0	131	0	0	0
f35920bcb81a2472cb0a5f0e7de3abdd	0	0	0	0	0	0	0	0	0	0	0	0	0	0	0	0	0	0	0	0	0	0	0	0	0	0	0	0	0	0	0	0	0	0	0	0	0	0	0	0	0	0	0	0	0	0	0	0	0
00de075ce5ba1872a73110b47ed159f6	0	0	0	0	0	9	0	0	0	0	0	0	51	0	0	66	0	0	0	0	26	0	0	0	200	0	13	0	0	0	0	0	0	0	0	0	0	0	34	0	0	0	0	0	0	0	0	0	0
a4dc31fcc5b076df79379c1da84e0353	0	0	0	0	0	0	0	0	0	0	0	0	0	0	0	0	0	0	0	0	0	0	0	0	0	0	0	0	0	0	0	0	0	81	0	0	0	0	0	0	0	0	0	0	0	0	0	0	0
1277e2970e8533a9f3da6946ba63539d	0	64	0	0	0	0	0	260	0	0	127	0	0	314	375	153	0	0	0	0	0	36	30	0	131	0	0	0	431	0	0	0	165	0	0	0	0	0	103	0	0	0	0	0	0	0	0	39	0
1c28601f435454bd3eeae2e34e580a7b	0	0	0	0	0	0	0	0	0	0	0	0	0	0	0	0	0	0	0	0	0	0	0	0	0	0	0	0	0	0	0	0	0	0	0	0	0	0	0	0	0	0	0	0	0	0	0	0	0
4b98209c69a31efa0e94582b8d5a36e3	0	106	0	78	69	62	0	0	0	0	99	112	0	62	95	0	0	0	58	0	0	219	66	0	115	0	51	0	0	203	0	101	0	0	0	0	0	131	45	0	0	118	182	0	0	100	121	0	0
003741c38ce0f69660c7c9e4d1d9d546	0	0	0	0	0	0	0	0	0	0	0	0	0	0	0	0	0	0	0	0	0	0	0	0	0	0	0	0	0	0	0	0	0	0	0	0	0	0	0	0	0	0	0	0	0	0	0	0	0
a2c16a13ff84f6424540d18095cbbf83	0	0	0	0	0	0	0	0	0	0	0	0	0	0	0	0	0	0	0	0	0	0	0	0	0	0	0	0	0	0	0	0	0	0	0	0	0	0	0	0	0	0	0	0	0	0	0	0	0
3535f96e68b7cb9d17e68c2140e22974	0	0	0	0	0	0	0	0	0	0	0	22	0	0	0	0	0	0	0	0	0	11	0	0	0	0	0	0	0	0	0	0	0	0	0	0	0	0	0	41	0	0	0	0	0	0	0	0	0
88ee713a6eb73285806120de0e6e39f0	0	0	0	0	0	0	0	0	0	0	0	0	0	0	0	0	0	0	0	0	0	0	0	0	0	0	0	0	0	0	0	0	0	0	0	0	0	0	0	0	0	0	0	0	0	0	0	0	0
c86bcf72679184a73c5f7ed9f51394b7	0	148	0	62	0	0	0	0	0	0	0	0	0	76	0	0	206	0	0	0	0	0	0	105	0	0	0	0	0	0	0	0	273	155	0	126	0	0	0	0	60	0	0	0	0	50	0	0	36
7ac95c103d66e53c02f81a434fd734d4	0	0	0	0	0	0	0	0	0	0	0	0	0	0	0	0	0	0	0	0	0	0	0	0	0	0	0	0	0	0	0	0	0	0	0	0	0	0	0	0	0	0	0	0	0	0	0	0	0
f6dfd9997afe87910f54519aeccce14a	0	0	0	0	0	0	0	0	0	201	0	220	0	0	0	0	32	79	0	0	0	0	263	0	0	277	517	0	43	0	0	64	0	0	0	0	0	201	95	0	0	0	220	0	0	0	0	46	82
76bd138f309610ddb13b6cc2ad32dcb3	0	0	0	0	0	0	0	0	0	0	0	0	0	0	0	0	0	0	0	0	0	0	0	0	0	0	0	0	0	0	0	0	0	0	0	0	0	0	0	0	0	0	0	0	0	0	0	0	0
24dd69ee98ffb59ed36b10075bb0593f	0	91	0	76	88	70	0	0	0	0	113	102	0	62	73	0	0	0	54	0	0	223	79	0	126	0	37	0	0	169	0	120	0	0	0	0	0	105	38	0	0	128	197	0	0	71	87	0	0
497e3d83676be4926f01d6444a085dbe	154	0	0	0	289	0	181	48	0	0	0	0	0	0	0	0	245	0	0	0	0	0	0	0	0	0	0	0	0	0	0	0	0	0	302	0	0	0	0	0	0	0	0	0	0	0	175	248	0
7fa7201b75e232030183ee6203de0659	0	0	0	0	0	0	0	0	0	0	0	0	0	0	0	0	0	67	0	0	0	0	0	39	0	0	0	0	0	0	0	0	0	0	0	0	0	0	0	0	0	0	0	0	0	0	0	0	0
32c3841737fbf8bdc79f161ed73b4504	0	0	0	0	0	0	0	350	0	0	245	0	0	0	0	0	0	0	0	0	128	0	0	0	161	0	0	0	0	290	228	295	0	0	156	74	0	115	0	153	0	0	0	0	0	0	0	0	0
efb1c9d28246f1c7375cffc3720e68b9	0	0	0	0	0	0	0	0	0	0	18	43	0	0	0	0	0	0	0	0	0	75	0	0	46	0	0	0	0	0	0	0	0	0	0	0	0	0	0	0	0	36	41	0	0	0	0	0	0
27c0c38fc22aff095f98db245abfe61c	129	261	0	0	188	78	0	0	86	0	0	0	0	0	0	98	0	94	0	0	36	0	0	0	0	85	0	0	0	0	0	0	0	0	73	0	0	85	0	87	96	64	0	111	0	0	0	0	0
653556ac821883b81bd565b59f026e7e	0	0	0	0	0	0	0	0	0	0	0	0	0	0	0	0	0	0	0	0	0	0	0	0	0	0	0	0	0	0	0	0	0	0	0	0	0	0	0	0	0	0	0	0	0	0	0	0	0
008b0d4f940f5e49e3711d17d28077b8	0	124	0	0	185	12	332	0	0	0	0	0	133	80	0	123	0	90	0	0	124	4	0	74	0	0	52	0	0	116	0	0	83	0	0	0	126	0	177	0	0	0	0	169	0	131	0	0	2
0afdff5cfa5b2101be0552815cc1b56d	0	0	0	0	0	0	0	0	0	0	0	0	0	0	0	0	0	0	0	0	0	0	0	0	0	0	0	0	0	0	0	0	0	0	0	0	0	0	0	0	0	0	0	0	0	0	0	0	0
1e1d214f53a1ea72562226c881fbb161	0	0	0	28	0	0	0	0	0	0	0	0	0	0	10	0	0	0	0	0	0	0	0	0	0	0	0	0	0	0	0	0	0	0	0	0	0	0	0	0	0	0	0	0	0	0	0	0	0
e95e1c3fcf4b13c6eceb6a6958356f02	0	0	0	0	0	0	0	0	0	0	0	0	0	0	0	0	0	0	0	0	0	0	0	0	0	0	0	0	0	0	0	0	0	0	0	0	0	0	0	0	0	0	0	0	0	0	0	0	0
16ab9b77abeab9dbeb13fe37b94ddbd5	0	0	0	0	0	0	0	0	0	0	24	39	0	0	0	0	0	0	0	0	0	32	0	0	28	0	0	0	0	0	0	0	0	0	0	0	0	0	18	0	0	21	0	0	30	0	0	0	0
47404172069defe5b296feea598ca84f	0	0	0	87	167	0	0	0	0	0	173	130	88	0	0	0	0	0	67	0	0	113	65	0	69	0	68	0	0	205	0	116	0	0	0	0	0	125	53	0	0	137	111	0	0	58	103	0	0
6a5c06924511820b635ed1fa3f816367	0	0	0	0	0	2	0	0	0	0	0	0	13	0	0	25	0	0	0	0	0	0	0	0	0	0	0	0	0	0	0	0	0	0	0	0	0	0	0	0	0	0	0	0	0	0	0	0	0
536bb7837b17ae15410a4bb050ee2143	0	0	0	0	0	0	0	0	0	0	0	0	0	0	0	0	0	0	0	0	190	0	0	0	0	0	0	0	0	0	0	0	0	41	0	173	0	0	0	0	0	0	0	0	0	0	0	0	0
718f76b7004c20454ca2ff5b3c81d116	0	0	0	0	0	0	0	0	0	0	0	0	0	0	0	0	0	0	0	0	0	0	0	0	0	0	0	0	0	0	0	0	0	0	0	0	0	0	0	192	0	0	0	0	0	0	0	0	0
1c3485367386a14d46734358b6fcd508	0	0	0	0	0	0	0	0	0	0	0	0	0	0	0	0	0	0	0	0	0	0	0	0	0	0	0	0	0	0	0	0	0	0	0	0	0	0	0	0	0	0	0	0	0	0	0	0	0
8022f54471fce5bc7bb0e71f9c9074fc	0	0	0	0	0	0	0	0	0	0	0	0	0	0	0	0	0	0	0	0	0	0	0	0	0	0	0	0	0	0	0	0	0	0	0	0	0	0	0	0	0	0	0	0	0	0	0	0	0
a134c56194b84b5d79b6e7823b395427	0	0	0	0	0	0	0	0	0	0	0	0	0	0	0	0	0	0	0	0	0	0	0	0	0	0	0	0	0	0	0	0	0	0	0	0	0	0	0	0	0	0	0	0	0	0	0	0	0
0fa923860a5cb445393b126265db31c7	0	0	0	0	0	0	0	0	0	0	0	0	224	0	0	0	92	0	0	0	196	0	0	0	0	68	139	0	0	85	0	0	0	0	0	121	127	0	0	0	0	0	64	0	0	205	0	0	82
aee9ac80f5b77ff592d992edf83d293b	303	426	0	90	0	0	183	0	0	54	0	0	0	0	0	120	101	191	0	0	0	0	0	0	0	0	0	0	0	0	0	0	0	0	0	0	0	0	238	0	0	0	0	0	0	0	0	0	0
a6ecda7b961b6eae998ebe808079ffba	0	0	0	0	0	0	0	0	0	0	0	0	0	0	0	0	0	0	0	0	0	0	0	0	0	0	0	0	0	0	0	0	0	0	0	0	0	0	0	0	0	0	0	0	0	0	0	0	0
4435bdf2ac014265d79ee6cac6558572	0	0	0	0	0	0	0	0	0	0	0	0	0	0	0	0	0	0	0	0	0	0	0	0	0	0	0	0	0	0	0	0	0	0	0	0	0	0	0	0	0	0	0	0	0	0	0	0	0
20e03cbbee6ddff6b86d37c29dfc41ba	0	0	0	0	0	0	0	0	0	0	0	0	0	0	0	0	0	0	0	0	0	0	0	0	0	0	0	0	0	0	0	0	0	0	0	0	0	0	0	0	0	0	0	0	0	0	0	0	133
5757e777e8bc426b5cc85916808e2d3d	0	0	0	54	60	37	146	0	56	0	149	140	0	81	74	0	0	0	95	0	91	121	64	0	64	70	81	0	0	0	0	97	0	0	0	0	0	118	114	63	0	105	0	0	0	0	0	116	38
8c50346a557bb46035bc080ec1dfbe88	183	84	0	0	0	46	0	0	18	95	0	10	56	0	0	149	25	91	0	90	0	9	0	14	0	0	0	0	0	0	122	0	0	12	0	75	57	24	25	0	0	0	0	111	31	0	32	0	13
86a49fd9c61b2f2683a7185596b051a7	0	0	0	160	0	89	0	0	363	0	0	0	0	0	0	0	0	0	0	0	0	322	0	0	0	0	0	0	87	0	0	0	62	0	0	0	0	114	0	0	0	0	0	0	0	0	0	0	0
01256a4d28a6c3e74ad903fae2c02f7e	282	133	0	0	108	0	40	0	0	90	0	0	0	0	218	0	122	0	258	0	0	0	0	0	0	0	0	0	0	0	0	0	0	0	0	0	0	0	0	35	0	0	0	0	0	0	0	0	0
2dddd6226d2a89bf7fd3d8c909a11252	0	0	0	0	0	0	0	0	0	0	0	0	0	0	0	0	0	0	0	0	0	0	0	0	0	0	0	0	0	0	0	0	0	0	0	0	0	0	0	0	0	0	0	0	0	0	0	0	0
296b7193106d077841d14a5d37f8fa6b	0	0	0	267	50	0	60	0	0	0	0	0	11	0	119	0	0	81	0	0	0	0	0	103	0	0	0	0	0	0	271	0	74	0	0	0	0	0	0	0	0	0	0	0	0	159	0	0	0
2e80fccb770935dfcf27695a77015ddd	0	0	0	0	0	0	0	0	0	0	0	91	0	0	0	0	21	0	0	0	0	0	0	0	0	0	0	0	0	0	0	0	0	0	0	0	0	0	0	0	0	0	0	0	0	0	0	0	0
a4c301bcfaee022c34d7ffa2566dc754	0	84	0	75	71	36	0	0	44	33	55	0	0	38	0	45	188	40	48	0	82	0	0	0	0	0	0	0	0	0	0	0	0	0	80	0	0	38	75	0	0	0	82	34	107	0	0	81	0
4cf428c07b7bccaf777bba84007b4d9b	0	0	0	291	0	0	0	0	0	188	0	0	0	170	0	0	0	286	39	0	0	0	0	0	0	297	0	0	0	0	0	0	368	289	0	0	0	0	0	0	0	0	0	0	0	0	0	0	0
e748a2c3b8ff9e1507f8deacfcc82b4a	0	0	0	100	0	0	0	0	36	0	0	0	51	90	36	0	0	0	0	0	0	0	0	0	0	0	0	0	0	0	0	0	0	0	0	0	0	0	0	56	21	0	0	0	0	0	0	0	0
ef8c9c86b57c18fdc775eacb98137f21	0	0	0	288	45	0	86	104	0	0	0	0	8	0	97	0	0	97	0	0	0	0	0	121	0	0	0	0	389	0	0	0	78	0	0	0	0	0	0	0	0	0	0	0	0	251	0	0	0
3fafdc8bf34040975b07ce6c24598f9b	0	0	0	0	0	0	0	0	261	0	330	0	0	0	0	0	0	0	0	103	0	0	173	0	0	0	0	0	0	0	0	120	0	0	0	0	0	0	0	0	0	328	307	0	284	0	259	0	267
4a7b591702da14f4b8a349900553c582	0	0	0	0	0	0	0	0	0	0	0	0	0	0	0	0	0	0	0	0	0	0	0	0	0	0	0	0	0	0	0	0	0	0	0	0	0	0	0	0	0	0	0	0	0	0	0	0	71
94b1e590bca170ec016eb297b1a974ee	0	332	0	0	0	218	0	0	0	0	0	0	0	0	0	0	0	0	0	0	0	135	0	0	0	0	0	0	0	0	0	0	0	0	0	0	0	0	0	0	0	0	0	0	0	0	0	0	0
9bc7692a4a34c9cb035ba1a3685d3b38	0	0	0	0	0	0	0	0	0	0	0	0	0	0	0	0	0	0	0	0	0	0	0	0	0	0	0	0	0	0	0	0	0	0	72	41	0	0	0	0	0	0	0	0	0	0	0	0	0
26f8e4ce68b7b094af7575b46bc6241e	0	0	0	0	0	0	0	0	0	0	0	0	0	0	0	0	0	0	0	0	0	0	0	0	0	0	0	0	0	0	0	0	0	0	0	0	0	0	0	0	0	0	0	0	0	0	0	0	0
eea425d3f6081147cd660e9805b0c177	0	0	0	0	0	0	0	0	0	0	0	0	0	0	0	0	0	0	0	0	0	0	0	0	0	0	0	0	0	0	0	0	0	0	0	0	0	0	0	232	0	0	0	0	0	0	306	0	0
6b6f520aef7af25b0f6f276ae407cd01	0	0	0	0	0	0	0	0	0	0	0	0	0	0	0	0	0	0	0	0	0	0	0	0	0	0	0	0	0	0	0	228	0	0	0	0	0	0	0	0	0	0	0	0	0	0	0	0	0
45de0035be041c2899b969a7551909fc	0	0	0	0	0	0	0	0	0	0	0	0	0	0	0	0	0	0	0	0	0	0	0	0	0	0	0	0	0	0	0	0	0	0	0	0	0	0	0	0	0	0	0	0	0	0	0	0	0
9739ea696b34244771283840a9f17ee1	151	157	0	108	0	143	0	0	54	0	0	135	22	92	77	0	0	0	0	0	34	84	54	0	0	0	135	0	0	0	0	0	0	0	0	74	0	90	0	181	0	57	101	0	0	0	294	55	106
65614f29da7f568431c632626c5cb01f	0	0	0	0	0	0	0	0	0	0	0	0	0	0	0	0	0	0	0	0	0	0	0	0	0	0	0	0	0	0	0	0	0	0	0	0	0	0	0	0	0	0	0	0	0	0	0	0	0
e41019e9f5c659085dffbb791481cf93	0	0	0	0	0	0	0	0	0	0	0	0	0	0	0	0	0	0	0	0	0	0	0	0	0	0	0	0	0	0	0	0	0	0	0	0	0	0	0	0	0	0	0	0	0	0	0	0	0
2a26f68d499eb6a2777264413199e6c0	158	0	0	0	0	0	0	0	0	0	0	0	0	0	0	0	0	0	0	0	0	0	0	0	0	0	0	0	0	0	0	0	0	67	0	171	0	0	0	0	0	0	601	0	285	0	0	0	0
1d022c4c962874ba27a5cc24fb0f045e	0	0	0	0	0	0	0	0	0	0	0	0	0	0	0	0	0	0	0	0	0	0	0	0	0	0	0	0	0	0	0	0	0	0	0	0	0	0	0	0	0	0	0	0	0	0	0	0	0
9fa95fa17333050304cda5331ac4e061	0	0	0	0	103	257	325	0	0	0	62	0	0	0	13	0	0	0	83	0	0	85	0	0	0	133	0	168	0	0	0	135	0	0	0	0	0	0	0	0	0	0	0	0	202	114	0	151	154
c0941b6840dea4243410aa190a9ae6b5	0	0	0	0	0	0	0	0	0	0	0	0	0	0	0	0	0	0	0	0	0	0	0	0	0	0	0	0	0	0	0	0	0	0	0	0	0	0	0	0	0	0	0	0	0	0	0	0	0
e346877e3a2499852c925bddb0f1471d	0	0	0	0	0	0	0	0	61	0	0	0	77	0	142	0	463	456	0	0	0	0	0	0	0	0	191	0	0	0	0	0	0	0	0	0	0	0	0	0	191	0	0	0	0	0	0	0	0
bb347c854959bd521406163e422b7ce2	0	0	0	0	0	0	0	0	0	0	0	0	0	0	0	0	0	0	0	0	0	23	0	0	0	0	0	0	0	0	0	0	0	0	0	0	0	0	0	0	0	0	0	0	0	0	0	0	0
0b0b3a897988fb749988f8ac718b3513	99	0	0	0	0	0	0	77	0	0	0	0	45	0	0	0	0	0	0	0	0	0	0	0	142	0	0	0	0	0	0	0	144	0	0	0	0	0	0	79	0	0	0	0	0	0	0	0	0
d40dee394cd41d1be3ea2aeacf68692f	0	0	0	0	0	0	0	0	0	0	0	0	0	0	0	0	15	0	0	0	0	0	0	0	0	0	0	0	0	0	0	0	0	0	0	0	0	0	0	0	0	0	0	0	0	0	0	0	0
cb857f1467fbd6d368149a8808834cb8	0	0	0	0	0	0	0	0	0	0	0	0	0	0	0	0	0	0	28	0	0	0	0	0	0	0	0	0	158	83	0	0	0	0	0	0	0	102	0	0	401	0	0	0	70	48	0	0	63
0ac66102ca383bba9aa19716704ab28c	0	0	0	0	0	0	0	0	0	0	0	0	0	0	0	0	0	0	0	0	0	0	0	0	0	0	0	143	0	0	0	0	0	0	0	0	0	0	0	0	0	0	0	0	0	0	0	0	0
04b55906f4a1e8b7b29127dce0718772	0	0	0	0	0	0	0	0	0	0	27	272	0	0	0	0	0	0	0	0	0	47	0	0	0	0	0	0	0	0	0	0	0	0	0	0	0	0	83	0	0	0	0	0	0	0	0	0	35
fc904e39855cf60f990269f74b1ad7f2	0	0	0	0	0	0	0	0	0	0	0	0	0	0	0	0	0	0	0	0	0	0	0	0	0	0	0	0	0	0	0	0	0	0	71	23	0	0	0	0	0	0	0	0	0	0	0	0	0
1e8f7f0deb9184c555800b845d44e14a	0	74	0	0	0	73	0	0	0	0	0	0	0	0	0	0	161	0	0	0	0	208	0	0	0	0	0	0	0	0	72	0	0	0	0	347	0	0	0	0	116	0	0	88	0	0	0	228	0
ea63cd00f0d81fbd0347c31cb7a57960	0	0	0	0	0	0	0	0	0	0	0	0	0	0	0	0	0	0	0	0	0	0	0	0	0	0	0	0	0	0	0	0	0	0	0	0	0	0	0	0	0	0	0	0	0	0	0	0	0
463dc7141ba605fea6c3b71efe9e574c	126	267	0	0	154	0	0	0	86	0	0	0	0	0	0	115	0	51	0	0	29	0	0	0	0	125	0	0	0	0	0	0	0	0	47	0	0	75	0	44	0	47	0	92	0	0	0	0	0
754fbdc62b61fdfc4714b3139f6f31ea	0	0	0	0	0	0	0	0	0	0	0	0	0	0	0	0	0	0	0	0	0	0	0	0	0	0	0	0	0	0	0	0	0	0	0	0	0	0	0	0	0	0	0	0	0	12	0	0	0
43f6cacb69d2ac9fb2f6c0ddda3f673a	0	0	0	0	0	0	0	0	0	0	0	0	0	0	0	0	0	0	0	0	0	0	0	0	0	0	0	0	0	0	0	0	0	0	0	0	0	0	0	88	0	0	0	0	0	0	0	0	0
e56b0a684f6bf565138bc035880ec0f9	0	0	0	0	0	0	0	0	0	0	0	0	0	0	0	0	0	0	0	43	0	0	0	0	0	0	0	0	0	0	145	0	0	0	0	0	0	0	0	0	0	0	0	0	0	0	0	0	0
339e778769de9cd9d97d37a6c908b7ce	0	0	0	0	0	0	0	0	0	0	0	0	0	0	0	0	0	0	0	0	0	0	0	0	0	0	0	0	0	0	0	0	0	0	0	0	0	0	0	0	0	0	0	0	0	0	0	0	0
7c8908781583d6c4e828aabc3d04a05e	0	185	0	0	0	91	0	0	43	47	137	0	128	0	43	0	0	436	72	0	0	0	0	0	0	0	0	0	0	0	0	0	0	0	0	0	0	62	124	57	0	0	0	0	0	0	0	0	0
82767c9fb1c3352ff678ba16e3e84012	0	0	0	0	0	0	0	0	0	0	0	0	0	0	0	0	0	0	0	0	0	0	0	0	0	0	0	0	0	0	0	0	0	0	0	0	0	0	0	0	0	0	0	0	0	0	0	0	0
b5a1b7348bac860a3c0b56863098d9e7	0	0	0	0	0	0	0	17	0	0	0	0	0	0	0	0	0	0	0	0	0	0	0	0	0	0	0	0	0	0	0	0	0	0	0	0	0	0	0	0	0	0	0	0	0	0	0	0	0
33d518dd79f841f7267933812b187b2e	0	0	0	0	0	0	0	0	0	0	0	0	0	0	0	0	0	0	0	0	0	0	0	0	0	0	0	0	0	0	0	0	0	0	0	0	0	0	0	0	0	0	0	0	0	0	0	0	0
34d2ce8418fa42790277f0dbdcaa6000	0	0	0	0	0	0	0	0	0	0	0	0	0	0	0	0	0	0	0	0	0	0	0	0	0	0	0	0	0	0	0	0	0	0	0	0	0	0	0	0	0	0	0	0	0	0	0	0	0
c49da43f95212b859a871a03245abcfe	0	192	0	0	63	0	407	0	0	0	52	154	0	0	66	0	0	0	0	88	0	73	0	0	0	0	0	0	0	0	0	0	0	0	114	0	0	0	151	31	0	0	0	0	113	0	151	57	0
3b36bc47ff0802d1c12de4665f1843cf	0	0	0	0	0	0	0	0	0	0	0	0	0	0	0	0	0	0	0	0	0	0	0	0	0	0	0	0	0	0	0	0	15	30	0	0	0	0	0	0	0	0	17	0	0	0	0	0	0
145291294c88f31f704e932de050b9ff	0	76	0	150	0	200	0	0	81	0	0	185	48	50	0	0	0	0	0	0	98	0	88	0	0	0	69	0	0	0	86	0	0	0	0	138	0	0	0	0	0	110	89	0	0	0	496	74	152
b7902797eeabdfdc15538f5f21072d10	0	42	0	0	0	0	26	0	0	27	0	0	100	0	0	0	59	173	0	133	0	0	0	0	0	0	0	0	0	0	0	0	0	0	0	100	0	0	0	108	0	0	88	133	0	0	0	0	0
3945d972549a3c079b5ef94056a13f4b	0	0	0	0	0	21	0	0	0	0	0	0	0	0	0	0	0	0	24	0	0	26	0	0	0	0	23	0	0	0	0	0	0	0	0	0	0	0	0	0	0	0	0	0	27	0	0	31	19
c833ba80e906acbd3b7c4680b8acc83b	0	0	0	0	0	0	0	0	0	0	0	0	0	0	0	0	0	0	0	0	0	0	0	0	0	0	0	0	0	0	0	0	0	0	0	0	0	0	0	0	0	0	0	0	0	0	0	0	0
d282e14eb06d840bd17fb69a9896b1ec	0	157	0	29	61	0	0	0	0	0	0	0	0	0	57	0	40	0	85	69	0	0	0	25	0	0	0	0	0	0	0	0	77	0	93	0	0	0	0	0	0	0	0	155	0	0	0	50	0
b0f90349fde1dbb7f65cdaf39e6a51b5	0	0	0	0	0	0	0	0	0	0	0	0	0	0	0	0	0	0	0	0	0	0	0	0	0	0	0	0	0	0	0	0	0	0	0	0	0	0	0	0	0	0	0	0	0	0	0	0	0
8e1963f171a144a735e0bc9af3f9e610	0	0	0	0	0	0	0	0	0	0	0	0	0	0	0	0	0	0	0	0	0	0	0	0	0	0	0	0	0	0	0	0	0	0	0	0	0	0	0	0	0	0	0	0	0	0	0	0	0
94644bb62307d4c25d2d9475f8113f1e	0	0	0	0	0	0	0	0	0	0	0	0	0	0	0	0	0	0	0	0	0	0	0	0	0	0	0	0	0	0	0	0	0	0	0	0	0	0	0	0	0	0	0	0	0	0	0	0	0
ed8f0f6b54d5ed3cd33d0b3c27b4f3a5	0	0	0	0	0	0	0	0	0	0	0	0	0	0	0	0	0	0	0	0	0	0	0	0	0	0	0	0	0	0	0	0	0	0	0	0	0	0	0	0	0	0	0	0	0	0	0	0	0
278a33b86eb4fddb3a1e8a0c98a802b7	0	0	0	0	0	0	0	0	0	0	0	0	0	0	0	0	0	190	0	0	0	0	0	241	0	0	0	0	0	0	0	0	0	0	0	0	0	0	0	0	0	0	0	0	0	0	0	0	0
4edafa0b06c50450d05e7d3292846eca	0	0	0	0	0	0	0	0	0	0	95	0	0	307	0	0	0	0	229	0	0	0	0	0	0	0	0	0	0	0	0	0	0	126	0	0	89	0	0	0	0	130	0	0	0	214	0	0	0
51a7a28f912e00fa22b9993d0c3c5290	0	0	0	0	0	0	0	0	0	0	0	0	0	0	0	0	0	0	0	0	0	0	0	0	0	0	0	0	0	0	0	0	0	0	0	0	0	0	0	0	0	0	0	0	0	0	0	0	0
94ed1b9cd382c2e369c3034736dd4b45	0	0	0	0	0	127	0	0	80	56	107	0	0	0	0	0	99	0	0	0	0	68	0	0	99	0	0	0	0	51	0	126	0	0	115	0	0	142	0	0	0	0	0	0	0	0	0	0	67
ce115d5fff064b03c2c281abc6d6e47f	0	0	0	0	0	0	0	0	0	0	0	0	0	0	0	0	0	0	0	0	0	0	0	0	0	0	0	0	0	0	0	0	0	0	0	0	0	0	0	0	0	0	0	0	0	0	0	0	0
2a58d4fc99647d7fee144af35676dc73	0	0	0	0	0	0	0	0	0	0	0	0	0	0	0	0	0	0	0	0	0	0	35	0	0	0	0	0	0	0	0	0	0	0	0	0	0	0	0	0	0	0	0	0	0	0	130	0	0
afde44ba51f9aff1b74d1e3b83e152bc	0	0	0	0	0	0	0	0	0	0	0	0	0	0	0	0	0	0	0	0	0	0	0	75	0	0	0	0	0	0	0	0	0	0	0	74	0	0	0	0	0	0	0	0	0	72	0	0	0
404bfdc2e2eebad3c327f7cf093c3dea	0	0	0	0	174	215	0	0	139	23	36	0	0	0	0	0	106	0	64	0	0	58	0	0	93	0	0	0	0	98	0	87	0	0	83	0	0	81	0	162	0	0	0	0	0	0	0	0	35
a9e0193031d05b4d599d383aa7711974	0	0	0	0	0	0	0	0	0	0	40	0	0	0	0	0	0	0	0	0	0	0	0	0	0	0	0	0	0	0	0	0	0	0	0	0	0	0	0	0	0	0	0	0	0	0	0	0	0
9a420c53989e6f711177b557d63d336f	0	0	0	0	0	0	0	0	113	0	0	0	0	0	0	0	0	0	0	0	0	0	0	0	0	74	0	0	0	0	0	0	171	276	0	0	0	0	0	0	0	0	97	0	0	0	0	0	0
36844dff8638cd154493cb573ae83feb	0	0	0	0	0	0	0	0	0	0	0	0	0	0	0	0	0	0	0	0	0	0	0	0	0	0	0	0	0	0	0	0	0	0	0	0	0	0	0	0	0	0	0	0	0	0	0	0	0
1b3880efcac51f6c95c5865e5fe00b64	0	0	0	0	0	0	0	0	0	0	0	0	0	0	0	0	0	0	0	0	0	0	0	0	0	0	0	0	0	0	0	0	0	0	0	0	0	0	0	0	0	0	0	0	0	0	0	0	0
18700eccab052dea25b87ce631d0970c	0	0	0	0	45	0	0	0	0	0	132	0	0	0	377	0	0	0	0	0	0	220	0	0	0	0	0	0	0	0	0	0	0	0	0	137	0	0	0	0	0	0	0	0	0	107	0	0	0
e81a2f7a594d704a593baab064b4e540	0	0	0	0	107	0	0	0	132	108	0	0	0	0	158	0	0	0	0	0	0	0	0	0	0	72	111	0	0	0	0	119	78	0	45	86	0	63	0	94	0	0	66	0	0	100	0	0	209
69e4f5d9e80a1315b924493009ba24c2	0	0	0	0	0	0	0	0	0	0	0	0	0	0	0	94	49	0	0	0	0	0	0	0	0	0	0	0	0	0	0	0	0	0	0	0	0	0	0	0	0	0	0	0	0	0	0	0	0
c33d2b65d0a007259c1ae77416e3f25e	0	0	0	0	0	0	0	0	0	0	0	0	0	0	0	0	0	0	0	0	0	0	0	0	0	0	0	0	0	0	0	234	0	0	0	0	0	0	0	0	0	0	0	0	0	0	0	0	0
3708f34154529930ed15b3eac08995ae	0	0	0	0	0	0	0	0	0	0	0	0	0	0	0	0	0	0	0	0	0	0	0	0	0	0	0	0	0	0	0	0	0	0	0	0	0	0	0	0	0	0	0	0	0	0	0	0	0
d811364fcb1c7fde0db18df62a9efdcf	0	0	0	0	0	0	0	0	0	0	0	0	0	0	0	0	0	0	0	0	0	0	0	0	0	0	0	0	0	0	0	0	86	0	528	0	0	0	0	0	0	0	0	182	0	0	0	0	0
0ce68dd98e4036d147038d5614dcac88	0	0	0	0	0	0	0	0	0	0	0	0	0	0	0	0	0	0	0	0	0	0	0	0	0	0	0	0	0	0	0	0	0	0	0	0	0	0	0	0	0	0	0	0	0	0	0	0	0
662bd951ab7d57a634233f9a503fd9a8	0	0	0	0	0	0	0	0	0	0	0	0	0	0	0	0	0	0	0	0	0	0	0	0	0	0	0	0	0	0	0	0	0	0	0	0	0	0	0	0	0	0	0	0	0	0	0	0	125
3c591bd7b5c267a904d1de11187b450a	0	0	0	0	0	0	0	0	0	0	0	0	0	0	0	0	0	0	0	0	0	0	0	0	0	0	0	0	0	0	0	0	0	0	0	0	0	0	0	0	0	0	0	0	0	0	0	0	0
6c9c134b4d6d30d8194a375222edb26d	0	0	0	0	0	0	0	0	0	0	0	0	0	0	0	0	0	0	0	0	0	296	0	0	0	0	301	0	0	0	0	88	0	0	0	0	0	0	0	0	0	0	0	0	0	0	0	448	0
6d3072c471fe4201a631c8a203930ae7	0	0	0	0	0	0	0	0	0	0	0	0	0	0	0	0	0	0	0	0	0	0	0	0	0	0	0	0	0	0	0	0	0	0	0	0	0	0	0	0	0	0	0	0	0	0	0	0	0
e501223fc0b6ad56ef8b7e8d39f9346e	0	0	0	0	0	0	0	0	0	0	0	0	0	0	0	0	0	0	0	0	0	0	0	0	0	0	0	0	0	0	0	0	0	0	0	0	0	0	0	0	0	0	0	0	0	0	0	0	0
11767d8f0c6a72ce495c90260e7bde9a	0	0	0	0	0	0	0	0	0	0	0	66	0	0	0	0	0	0	19	0	0	0	0	0	0	0	0	0	0	0	0	0	0	0	0	0	0	0	30	0	0	123	0	0	156	0	0	0	0
e5a7656291ce5e83400e15ee68a31174	0	0	0	0	0	27	0	0	0	0	0	0	0	0	0	0	0	0	0	0	0	0	0	0	0	0	0	0	0	0	0	0	0	0	0	0	0	0	0	0	0	0	0	0	0	0	0	0	23
aa9ed4093dfacf64e0c373ffb1a9692b	0	0	0	0	0	0	0	0	0	0	0	0	0	0	0	0	0	0	0	0	0	0	0	0	0	0	0	0	0	0	0	0	0	0	0	0	0	0	0	0	0	0	0	0	0	0	0	0	0
c0e350656b282f56ac650e2732675988	0	0	0	0	61	0	0	0	45	21	0	0	106	0	106	29	0	61	0	36	0	86	0	0	0	46	0	0	0	0	63	0	129	71	0	98	0	58	81	0	0	0	0	54	0	0	0	0	0
b6a6a2c5e794ad54c617d7b96a7d7fcf	0	0	0	0	0	0	42	0	0	0	84	93	0	0	0	0	0	0	136	0	0	0	139	0	79	156	98	0	0	0	69	0	0	0	0	0	0	49	33	144	0	0	34	0	0	0	41	56	0
676869de519174d950f041a2b147b425	0	0	0	0	0	0	0	0	0	0	0	0	0	0	0	0	0	0	0	0	0	0	0	0	0	0	0	0	0	0	0	0	0	0	133	0	0	0	0	0	0	0	0	100	0	0	0	0	0
da50bd2971cafd8aecf6b6c85aa54086	0	0	0	0	0	0	0	0	0	0	0	0	0	0	0	0	0	0	0	0	0	0	0	0	0	0	0	0	0	0	0	0	0	0	0	0	0	0	0	0	0	0	0	0	0	0	0	0	92
1a4de69a788d223e5de9deaf46e80ecb	0	0	0	0	0	0	0	0	0	0	0	0	0	0	0	0	0	0	0	0	0	0	0	0	0	0	0	0	0	0	0	0	0	0	0	0	0	0	0	121	0	0	0	0	0	0	0	0	0
849d5e0c861a5ae0f3d7267c5d6086fd	0	0	0	0	0	0	0	0	0	0	0	0	0	0	0	0	0	0	0	0	0	0	0	0	0	0	0	0	0	0	0	0	0	0	0	0	0	0	0	0	0	0	0	0	0	0	0	0	0
d414116236cb82c79fdbce9d0f5dcd2d	0	0	0	0	0	0	0	0	0	0	0	0	0	0	0	0	0	0	0	0	0	0	0	0	0	0	0	0	0	0	0	0	0	0	0	0	0	0	0	0	0	0	0	0	0	0	0	0	0
ce27b48cf832f3c07c41670a523bb65c	0	103	0	0	0	0	218	0	0	0	0	0	0	0	0	65	0	0	121	0	0	209	0	0	0	0	0	0	0	0	0	0	0	0	0	0	0	0	0	0	168	0	0	265	0	0	0	0	0
42753a633dd148d09bcc2a817b2bd1e9	0	16	0	0	0	0	0	0	0	0	0	0	0	0	0	0	0	0	0	0	0	0	0	0	0	0	0	0	0	0	0	0	0	0	0	0	0	0	0	0	0	0	0	0	0	0	0	0	0
7d00d898ace62c5ff2efa85f24e69d8b	0	0	0	0	0	0	0	0	0	35	0	0	0	0	0	0	0	0	0	0	0	0	0	0	0	0	0	0	0	0	0	0	0	0	0	15	0	0	0	0	0	0	0	0	0	0	0	0	0
8f95963d028249f5897eacb386eec137	0	0	0	0	0	0	0	0	0	0	0	0	0	0	0	0	0	0	0	0	0	0	0	0	0	0	0	0	0	0	0	0	0	0	0	0	0	0	0	0	0	0	0	0	0	0	0	0	0
71a66c711ab26bf13d71037b0eae96ef	0	0	0	0	0	0	0	0	0	0	0	0	0	0	0	0	0	0	0	0	0	0	0	0	0	0	0	0	0	0	0	0	0	0	0	0	0	0	0	0	0	0	0	0	0	0	0	0	0
21c7238828baa3a954bfc6d675b1fb9b	0	0	0	137	0	0	0	0	0	73	0	0	0	70	0	52	43	151	0	129	0	69	0	0	0	0	0	37	0	77	0	0	143	86	168	0	91	0	0	0	0	0	0	68	0	0	0	37	0
ad112163d729c804f3529c7fb496733a	0	0	0	128	0	0	0	0	0	65	0	0	0	72	0	53	45	149	0	140	0	75	0	0	0	0	0	37	0	70	0	0	133	81	137	0	118	0	0	0	0	0	0	69	0	0	0	36	0
46ae49fb1072c76aea7697ab15cf8e23	0	0	0	0	0	0	0	0	0	0	0	0	0	0	0	0	0	0	0	0	0	0	0	0	0	0	0	0	0	0	0	0	226	0	0	0	0	0	0	50	0	0	0	0	0	0	0	0	0
a01a847b420e4b31141e61a372b8a151	0	0	0	39	0	0	0	0	0	0	0	0	0	0	0	0	0	0	0	0	0	0	0	0	0	0	0	0	0	0	0	0	0	0	0	0	0	0	0	0	0	0	0	0	0	0	0	0	0
6934fff1418ddc99ccd823628a818b2f	0	0	0	0	0	0	0	227	101	0	134	184	0	0	0	0	0	0	185	0	253	0	0	0	0	0	0	0	0	260	0	48	154	0	0	0	0	74	0	0	0	0	0	98	0	0	0	0	89
fd5ed528771abeee914dae84d2cc9314	0	0	0	0	0	0	0	0	0	0	0	0	0	0	0	0	0	0	0	0	0	0	0	0	0	0	0	0	0	0	0	0	0	0	0	0	0	0	0	0	0	0	0	0	0	0	0	0	0
b98eeb9f5101ad61696a230f979a79d4	0	0	0	0	0	112	0	0	0	0	0	79	15	0	24	0	0	0	0	0	7	0	0	0	0	0	21	0	0	0	0	0	0	0	0	0	0	0	0	0	0	0	0	0	0	0	173	61	0
34fce59a036ee65e50be722a7db3f17f	0	0	0	0	0	0	0	0	0	0	263	0	0	44	0	0	0	0	0	0	0	218	0	77	0	0	92	106	137	0	83	0	110	0	0	0	140	0	0	0	0	0	0	0	0	182	0	0	0
460ce461f53554c09f7c4fa29ee5f12e	176	0	0	0	0	0	0	57	0	0	346	0	60	0	0	0	0	0	0	0	0	0	0	0	237	0	0	0	0	0	0	0	74	0	0	0	0	0	0	109	0	0	0	0	121	0	0	0	0
6032393ad4b1d34fcb5a6862e28d5aa3	0	106	0	109	0	0	0	0	0	76	0	0	0	0	0	0	0	0	0	0	0	0	0	0	0	0	0	0	0	0	0	0	0	110	0	0	0	0	41	0	28	0	0	60	0	0	0	0	0
be15a1c57a8136a6aafe3e138174f0af	0	0	0	0	0	0	0	0	0	0	14	119	0	0	0	0	0	0	0	0	0	22	0	0	0	0	0	0	0	0	0	0	0	0	0	0	0	0	43	0	0	0	0	0	0	0	0	0	19
a21bb79b89a68b8dbb5802708b632e68	0	0	0	43	0	0	0	0	0	0	0	0	0	0	0	0	0	0	0	0	0	0	0	0	0	0	0	0	0	0	0	0	0	0	0	0	0	0	0	0	0	0	0	0	0	0	0	0	0
fe89d7cb71e42ef5e751a22a4d367a4b	0	0	0	0	0	0	0	0	0	0	51	0	0	33	0	0	0	0	0	248	0	0	0	0	46	0	0	0	0	0	0	0	0	0	301	0	0	0	0	0	0	0	0	0	0	0	0	136	0
a4faf5d68aa25b5a06ce4683d8899d83	0	0	0	0	0	0	0	0	0	0	0	0	0	0	0	0	0	0	0	0	0	0	0	0	0	0	0	0	0	0	0	0	0	0	0	0	0	0	0	0	0	0	0	0	0	0	0	0	0
59fe56ee9a4550691bc06592c8d83e78	0	69	0	0	0	0	60	0	0	125	0	0	150	0	108	0	0	28	0	80	0	40	0	0	0	68	0	0	0	0	0	0	69	0	62	0	0	101	33	0	0	0	0	97	0	0	0	0	0
2e4ccc4fb9bba8207731cc011721dcc0	0	0	0	0	0	0	0	0	0	0	0	0	0	0	0	0	0	0	0	0	0	0	0	0	0	0	0	0	0	0	0	0	0	54	0	0	0	0	0	0	0	0	0	0	0	54	0	0	0
5b2e14362c298568bb25bc1d5c7b57f3	0	0	0	0	0	0	0	0	0	0	0	0	0	0	0	0	0	0	0	0	0	0	0	0	0	0	0	0	0	0	0	0	0	0	0	0	0	0	0	0	0	0	0	0	0	0	0	0	0
fd6a38954e51ddc3aa3a329e123b0923	0	0	0	0	0	0	161	0	0	0	0	0	0	0	0	0	313	0	0	0	0	0	0	0	0	0	0	0	0	153	0	0	208	0	0	0	0	0	0	0	126	0	0	0	0	267	0	0	0
f602e342c908ce7d7e32d6448e5f069e	0	0	0	0	0	0	101	0	0	0	0	0	0	0	0	0	0	0	0	0	0	0	109	0	0	0	0	0	0	0	0	0	0	0	0	0	0	0	0	0	0	0	0	0	0	0	0	0	0
55c7ac7567085fbf062d7c7cbfb1103c	0	0	0	0	0	0	0	0	0	0	0	0	67	0	0	369	0	0	0	230	0	0	0	0	0	0	0	249	0	0	0	0	0	0	0	0	0	0	0	0	0	0	0	0	0	0	0	0	0
42fbf1871403974b94474494884ae157	239	0	0	0	0	0	0	0	0	0	0	0	0	0	0	0	350	422	0	0	0	0	0	0	0	0	0	0	0	0	0	0	0	0	0	0	0	0	0	0	0	0	0	65	0	0	0	0	0
657135f43a0b13617d77fed9c9f2fd5c	0	0	0	0	0	0	0	0	0	0	0	0	0	0	0	0	0	0	0	0	0	0	0	0	0	0	0	0	0	0	0	0	0	0	0	0	0	0	0	0	0	0	0	0	0	0	0	0	0
6397c41b7247b2d3fd1ce4dc920cbf16	261	0	0	85	67	0	219	202	0	0	0	0	254	0	120	0	0	0	95	0	0	0	0	0	0	0	0	0	0	0	0	0	0	0	0	0	0	0	0	0	0	0	0	189	0	0	0	0	0
d3843d7739ace69334d61e854e0c69c8	0	0	0	0	0	0	0	0	0	0	0	0	0	0	0	0	0	0	0	0	0	0	0	0	0	0	0	0	0	0	0	0	0	0	0	0	0	0	0	0	0	0	0	0	0	0	0	0	139
a5df2455b666d3c680134312d2637181	0	183	0	0	0	0	253	0	0	0	0	0	0	0	0	149	0	0	76	0	0	221	0	0	0	0	192	0	0	0	0	0	0	0	0	0	0	0	0	0	115	0	0	0	0	0	0	0	0
865b2b71aa633004ca710db6ebe783ac	0	0	0	0	0	0	0	0	0	83	0	0	0	0	0	0	88	0	0	0	0	94	0	0	0	0	0	183	0	0	0	0	0	0	0	0	0	0	48	0	205	0	174	38	0	0	147	0	0
efacb8f50419a97e0dd8606087b6d559	0	0	0	0	0	0	0	12	0	0	0	0	0	0	0	0	0	0	0	0	0	0	0	0	0	0	0	0	0	0	0	0	0	0	0	0	0	0	0	0	0	0	0	0	0	0	0	0	0
dddcb60aa6c428c6e0e497ed115ddae6	0	0	0	0	0	0	0	0	0	0	0	0	0	0	0	0	0	0	0	0	0	0	0	0	0	0	0	0	0	0	0	0	0	0	0	0	0	0	0	0	0	0	0	0	0	0	85	0	0
bcad7be10bb35aaaf1dddfb32041ba34	0	72	0	0	0	0	0	0	0	0	0	0	0	0	0	0	0	0	0	0	0	0	0	0	0	0	0	0	0	0	0	0	0	0	0	0	0	0	0	0	0	0	0	0	0	0	0	0	0
0de03fb4ab7a61433ed155df7f8dc56d	0	0	0	0	0	0	0	0	0	0	0	0	0	0	0	0	0	0	0	0	0	0	0	0	0	0	0	0	0	0	0	0	0	0	0	0	0	0	0	0	0	0	0	0	0	0	0	0	0
91aa4ef1aefe989141c7bc381d0d76f5	0	0	0	0	0	0	0	0	0	0	0	0	0	0	0	0	0	0	0	0	0	0	0	0	0	0	0	0	0	0	0	0	0	0	0	0	0	0	0	0	0	0	0	0	0	0	0	0	0
1bd945f08d2ef31d98e56e18ceb8272a	0	0	0	0	0	0	0	0	0	0	0	0	0	0	0	0	0	0	0	0	0	0	0	0	0	0	0	0	0	0	0	0	0	0	0	0	0	0	0	22	0	0	0	0	0	0	0	0	0
54d2b8e0b6a577ffd1fb6c9d2050e760	0	111	0	0	0	231	0	0	0	27	0	0	0	261	0	0	0	87	0	0	0	0	0	0	0	0	0	0	54	0	0	0	61	0	0	0	0	0	0	0	0	0	105	0	0	0	0	0	0
6ecdb35e55aab4c35fdeaee3ccc2099a	0	0	0	0	0	0	0	0	0	17	0	0	0	0	0	50	173	39	0	0	0	0	0	46	0	0	0	0	0	152	0	0	0	0	0	0	0	0	0	0	0	0	0	44	0	125	0	0	0
105ae8b9551923b5ac9ba59e319884d9	0	0	0	0	0	0	0	0	0	0	0	0	0	0	0	0	0	0	0	0	0	0	0	0	0	0	0	0	0	0	0	0	0	0	0	0	0	0	0	0	0	0	0	0	0	0	0	0	0
80887ecf10bd278388b9cc3c8abeca5e	0	0	0	0	0	0	0	0	0	0	0	0	0	0	0	0	0	0	0	0	0	0	0	0	0	0	0	0	0	0	0	0	0	0	0	0	0	0	0	0	0	0	0	0	0	0	0	0	0
6c99454874ef689b3c503a495cf98daa	0	130	0	94	0	0	0	0	0	60	0	0	0	130	0	0	0	0	0	0	0	0	0	0	0	0	0	0	0	0	0	0	0	0	0	0	0	0	0	0	122	0	0	81	0	0	0	0	0
a7558498e585c1c498393fd3163c594f	0	0	0	0	0	121	0	0	91	42	0	0	0	0	0	0	76	0	0	0	0	59	0	0	90	0	0	0	0	48	0	131	0	0	0	0	0	115	0	0	0	0	0	0	0	0	0	0	61
1c5989f88f5064e601ced64abcd28322	0	0	0	0	57	0	0	0	23	21	0	0	161	0	129	39	0	99	0	31	0	0	0	0	0	0	0	0	0	0	30	0	127	82	0	104	0	0	92	0	0	0	0	50	0	0	0	0	0
981fdaec2dbe4f35d1cc792388065c81	103	0	0	0	0	0	0	66	0	0	0	0	46	0	0	0	0	0	0	0	0	0	0	0	164	0	0	0	0	0	0	0	99	0	0	0	0	0	0	78	0	0	0	0	0	0	0	0	0
59673d5fd6068891df3f851a8905c7cd	0	0	0	0	0	0	0	0	0	181	0	0	0	0	0	0	48	0	0	0	0	116	0	0	0	0	160	0	0	0	0	0	0	0	0	0	114	0	80	0	147	0	154	28	0	0	70	0	0
2b3c738c71be6aaca6f0f9984d2094a8	0	0	0	0	0	0	0	0	0	0	0	0	0	0	0	0	0	0	0	0	0	0	0	0	0	0	0	0	0	0	0	0	0	0	0	0	0	0	0	0	0	0	0	0	0	0	0	0	0
e7fd7ff7c9b4723ac7d425bdf02acf0f	0	0	0	0	0	0	0	0	0	24	0	0	0	0	0	87	0	57	0	0	0	0	0	95	0	0	0	0	58	117	0	0	0	0	0	0	0	0	0	0	0	0	0	117	0	0	0	0	0
3e868bc521c90058c630199455b3820b	0	0	0	0	0	0	0	0	0	0	0	0	0	0	0	0	0	0	0	0	0	0	0	0	0	0	0	0	0	0	0	0	0	0	0	0	0	0	0	0	0	0	0	0	0	0	0	0	0
3781e76fe2da47e19b77c59e891237d7	0	0	0	0	0	0	0	0	0	0	0	0	0	0	0	0	0	0	0	0	0	0	0	0	0	0	0	0	0	0	0	0	0	0	0	0	0	0	0	105	0	0	0	0	0	0	0	0	190
e76d25e61e9e52b0be9d707fafabee62	0	0	0	0	0	0	0	0	0	0	0	0	0	0	0	0	0	0	0	0	0	0	0	0	0	0	0	0	0	0	0	0	0	0	0	0	0	0	0	0	0	0	0	0	0	0	0	0	0
9c3ead1e803c37e8e627f1ac870b205e	0	0	0	0	156	0	0	0	0	0	19	0	0	0	0	0	0	0	0	0	0	34	0	0	0	0	0	0	0	0	0	0	0	0	0	0	0	0	0	0	0	0	23	0	0	0	0	0	30
a7a46ec8eb492113f07580e1990b786b	0	0	0	0	0	0	0	0	0	0	0	0	0	0	0	0	30	0	0	0	0	0	0	0	0	0	0	0	0	0	0	0	0	0	0	0	0	0	0	0	0	0	0	0	0	0	0	0	0
99148dd05a3d18f932b27b1faada9fe0	0	0	0	0	0	0	0	0	0	0	0	0	0	0	0	0	0	0	0	0	0	0	0	0	0	0	0	0	0	0	0	0	0	0	0	0	0	0	0	0	0	0	0	0	0	0	0	0	0
5eb79140983259fc8ef9e170037cd206	98	0	0	0	0	0	0	99	0	0	0	0	52	0	0	0	0	0	0	0	0	0	0	0	143	0	0	0	0	0	0	0	125	0	0	0	0	0	0	105	0	0	0	0	0	0	0	0	0
f4d7670ae547d2d99e6e45cb3525b8c3	0	0	0	0	0	0	0	0	0	0	0	0	0	0	0	0	0	0	0	0	0	0	0	0	0	0	0	0	0	0	0	0	0	0	0	0	0	0	0	0	0	0	0	0	0	0	0	0	0
adbdafb91a633db48c9a1c178e95ab08	0	0	0	0	0	0	56	0	0	0	0	0	0	0	162	0	158	0	0	0	0	0	0	0	0	0	0	178	0	55	0	0	119	0	0	0	0	0	0	0	80	0	0	0	0	381	0	0	0
bb63426edefb9a9fd3a10a589daa2df0	0	0	0	0	0	0	0	0	0	0	199	0	0	0	0	0	0	0	0	0	0	0	33	0	0	0	0	0	0	0	0	0	0	0	0	0	0	0	0	80	153	0	0	0	218	0	0	0	0
2b08c9cb252757c0b799ecaff1ba8103	0	0	0	0	0	0	0	0	0	0	0	0	0	0	0	0	0	0	0	0	0	0	0	0	0	0	0	0	0	0	0	0	0	0	0	0	0	0	0	0	0	0	0	0	0	0	0	0	0
5e67479d8a9ac0cf165ec55649434aca	0	0	0	0	0	0	0	0	0	0	0	0	0	0	0	0	0	0	0	0	0	0	0	0	0	0	0	0	0	0	0	0	0	0	0	0	0	0	0	0	0	0	0	0	0	0	0	0	0
13f6d843acee9e5546f35e7f01a54cf8	0	0	0	0	0	0	0	0	0	0	0	0	0	0	0	0	0	0	0	0	0	0	0	0	0	0	0	0	0	0	0	0	0	0	35	14	0	0	0	0	0	0	0	0	0	0	0	0	0
23dc073ed95d5e2398ad97da47e8cdc8	102	385	0	0	0	0	0	0	0	0	140	102	0	137	0	0	0	0	0	0	0	0	0	0	0	0	0	0	0	0	0	0	0	0	0	0	0	0	0	0	0	0	0	0	0	0	0	0	373
49004209d2b251b83715ea364fec331a	0	52	0	0	0	0	0	0	0	0	49	0	48	67	0	0	0	0	33	0	0	0	0	0	0	0	0	0	0	0	0	0	0	0	0	0	0	28	52	0	0	0	0	0	0	0	0	0	0
5b38c267c0d7d456c0ddc3333bda4c4c	0	0	0	0	0	0	0	0	0	0	0	0	0	0	0	0	0	0	0	0	0	0	0	0	0	0	0	0	0	0	0	0	0	0	0	0	0	0	0	0	0	0	0	0	0	0	0	0	0
feb0e6130f1316e9a723c34caec0c624	0	0	0	0	0	0	0	0	0	0	0	0	0	0	0	0	0	0	0	0	0	0	0	0	0	0	0	0	0	0	0	0	0	0	0	0	0	0	0	0	0	0	0	0	0	0	0	0	0
63b7d159c8ce880e81c6ffddda04f507	0	0	0	0	0	0	0	0	0	0	0	0	0	0	0	0	0	0	0	0	0	0	0	0	0	0	0	0	0	0	0	0	0	0	0	0	0	0	0	0	0	0	0	0	0	0	0	0	0
97b833a820512c68539242bbffd4baf5	0	0	0	0	0	0	0	0	0	0	0	0	0	0	0	0	0	0	0	0	0	0	0	0	0	0	0	0	0	0	0	0	0	0	0	0	0	0	0	0	0	0	0	0	0	0	0	0	0
13bba82ac0d927a7623dd7f41d58ef1d	0	0	0	0	0	0	0	0	0	0	0	0	0	0	0	0	0	0	0	250	0	0	0	0	0	0	0	0	0	91	0	176	72	0	0	211	0	0	0	0	0	0	0	0	0	0	0	0	0
e95f2370ea336a73e20dca5fd6ab7673	0	0	0	0	0	0	0	0	0	0	0	0	0	0	0	0	0	0	0	0	0	0	311	0	0	0	0	0	0	54	0	0	0	0	0	0	0	0	0	0	0	0	0	0	0	0	0	0	0
a3ca9ee759262a0dac4223c46623d71b	0	0	0	0	0	0	0	0	0	0	0	0	0	0	0	0	0	0	0	0	0	0	0	0	0	0	0	0	0	0	0	0	0	0	0	0	0	0	0	0	0	0	0	0	0	0	0	0	0
aa4edbb1ed5e064440fbcda3a62dc4e7	0	0	0	0	0	0	0	0	0	0	0	0	0	0	0	0	0	0	0	0	0	0	0	0	0	0	0	0	0	0	0	0	0	0	0	0	0	0	0	60	0	0	0	0	0	0	0	0	139
d28b1d50f9284afbe2ad3a76241c48df	0	23	0	0	0	84	0	0	0	0	8	0	0	12	0	0	0	0	0	0	0	0	0	0	0	0	0	0	0	0	0	0	0	0	0	0	0	0	0	16	0	0	0	0	0	0	0	38	36
dd5ae132d53d6333b5cdc9c6e4d24e4e	31	0	0	0	0	0	0	0	0	0	0	0	0	0	0	0	0	0	0	0	0	0	0	0	56	0	0	0	0	0	0	0	0	0	0	0	0	0	0	0	0	0	0	0	0	0	0	0	0
69a26d95fcb322d10e9b047afd398bb0	0	0	0	0	0	0	0	0	0	0	0	0	0	0	0	0	0	0	0	0	0	0	0	0	0	0	0	0	0	0	0	0	0	0	0	0	0	0	0	0	0	0	0	0	0	0	0	0	0
02b1f592d67f4073e88c59bf548399a8	0	0	0	0	171	17	0	0	0	0	0	0	131	0	0	83	0	85	0	0	0	6	0	113	0	0	60	0	0	131	0	0	68	0	0	0	83	0	210	0	0	0	0	167	0	0	0	0	2
810ae3d7c87faeb745c1bab3e41cc0ed	0	0	0	60	0	0	266	0	0	0	0	0	0	145	0	0	0	0	100	0	0	0	0	74	0	0	0	0	0	0	0	0	373	102	0	0	0	0	0	0	38	0	0	0	0	0	0	0	0
a4fa6d06b737797c97d5c99787e4a995	0	0	0	0	0	0	0	0	0	0	28	83	0	0	0	0	0	0	0	0	0	103	0	0	61	0	0	0	0	0	0	0	0	0	0	0	0	0	0	0	0	60	84	0	0	0	0	0	0
fda1c95fff5fd16cef3cb8108653b24f	0	0	0	0	0	0	0	0	0	0	0	0	0	0	0	0	0	0	0	0	0	0	0	0	0	0	0	0	0	0	0	0	0	0	0	0	0	0	0	0	0	0	0	0	0	0	0	0	0
3dea6d71692ceb788714810cef024a95	0	0	0	0	0	0	0	0	0	0	0	0	0	0	0	0	0	0	0	0	0	0	0	0	0	0	0	0	0	0	0	0	0	0	0	0	0	0	0	0	0	0	0	0	0	0	0	0	0
bccabbad1c3b5eb1cf83fec6922b5f2e	0	31	0	33	36	12	0	0	21	19	32	0	0	17	0	23	87	24	0	0	35	0	0	0	0	0	0	0	0	0	0	0	0	0	20	0	0	12	37	0	0	0	35	21	45	0	0	39	0
cc53e57ebcf378c00efeac9c7d460054	0	0	0	0	0	0	0	0	0	0	0	0	0	58	0	0	0	0	0	0	0	0	0	0	0	0	0	0	0	0	0	0	0	0	0	0	0	0	0	0	0	0	0	0	0	0	0	0	0
983abfafb4a86ac42118a990afec0eeb	0	0	0	0	0	0	0	0	0	0	0	0	0	0	0	0	0	0	0	98	144	0	0	0	0	0	0	0	0	136	0	0	0	0	46	0	0	0	0	0	0	0	0	0	0	0	70	0	0
0b99f446175ad4baeff4632f1524ce69	0	0	0	0	0	0	0	0	0	0	0	0	0	0	0	0	0	0	0	0	0	0	0	0	0	0	0	0	0	0	0	0	0	0	0	0	0	0	0	0	0	0	0	0	0	0	0	0	0
dfc7942a979c2ab1d5a8dcf0f11d651f	0	0	0	0	0	0	0	0	0	0	0	0	0	0	0	0	0	0	0	0	0	0	0	0	0	0	0	0	0	0	0	0	0	0	0	0	0	0	0	0	0	0	0	0	0	0	0	0	0
71769218f903bdea79bfa4f614998f22	0	0	0	0	0	0	0	0	0	0	0	0	0	0	0	0	0	0	0	0	0	0	0	0	0	0	0	0	0	0	0	0	0	0	0	0	0	0	0	0	0	0	0	0	0	0	0	0	0
48e35d7178d85ff457fe9372ec34975f	0	0	0	0	0	0	0	0	0	0	0	0	0	0	0	0	0	0	0	0	0	0	0	0	0	0	0	0	0	0	0	0	0	0	0	0	0	0	0	0	0	0	0	0	0	0	0	0	0
5e3f38a5351ac1f28143f3221fd489fd	0	0	0	0	0	0	400	0	0	0	0	116	0	0	0	0	335	0	0	0	0	290	0	0	0	0	0	0	0	0	0	0	0	0	0	0	0	0	0	0	0	0	105	0	0	0	0	0	0
985065e342370b14c80ca4a215d610be	0	0	0	0	0	145	0	0	0	96	0	0	0	0	0	0	0	0	187	0	0	185	0	0	0	0	0	0	0	0	0	70	0	0	0	0	0	0	0	0	0	0	0	0	0	0	0	0	25
673bf2912fa10e7ef79d9fdf37d4d82d	0	180	0	0	0	0	0	0	0	0	51	0	0	0	0	0	0	0	0	0	0	0	0	0	0	105	77	0	0	0	0	0	0	0	318	0	0	0	0	0	0	0	481	90	0	0	0	59	0
c18636e7f4069168186ed31df870724d	0	0	0	0	0	0	0	0	0	0	0	0	0	0	0	0	0	0	0	0	0	0	29	0	0	0	0	0	0	0	0	0	0	0	0	0	0	0	0	0	0	0	0	0	0	0	173	0	63
fac90b95eebfa7a77b037fca6c05fd77	0	75	0	0	61	0	0	0	0	0	127	0	0	0	0	0	0	0	0	0	85	0	382	0	126	0	0	0	0	77	0	129	0	0	0	0	0	120	0	0	0	106	144	0	0	0	0	0	0
252ce814b80168464d8f7c6ea74bbaeb	0	0	0	0	0	0	0	0	0	0	0	48	0	0	0	0	0	0	0	0	0	0	0	0	0	0	0	0	0	0	0	0	0	0	0	0	0	0	0	0	0	0	0	0	0	0	0	0	0
6243e07c9b037ec1459ad66127c46006	0	0	0	0	0	0	0	0	0	0	0	0	0	0	0	0	0	114	0	0	0	0	0	116	0	0	0	22	0	0	0	0	0	0	0	0	0	0	0	0	0	0	0	0	0	0	0	0	0
97a94e24b3b6d13aba75b5a543663615	0	0	0	0	0	0	0	0	0	0	0	0	0	0	0	0	0	0	0	0	0	0	0	0	0	0	154	0	180	0	259	0	0	0	97	0	0	0	0	0	154	0	0	0	0	0	0	0	0
7725231b687fe6b1ed903ef564935405	0	0	0	0	0	0	0	0	0	0	0	0	0	0	34	0	76	0	61	0	0	0	0	0	0	0	0	0	0	0	0	0	0	94	75	0	65	0	0	0	50	0	0	106	0	0	0	73	0
96b01eb5d86dd7cdc12fae493ad34843	0	0	0	0	229	0	0	0	0	0	0	0	0	0	100	0	0	0	453	0	0	0	0	0	0	0	0	0	0	0	0	40	0	0	0	0	0	0	314	0	0	0	0	0	0	0	0	0	0
b128bbef6c8b4cb84e1c5b09cf73a78b	0	0	0	0	64	0	53	66	67	0	12	73	0	63	60	0	0	0	0	0	0	118	82	287	0	0	122	0	0	0	0	101	0	0	0	0	0	0	0	0	0	66	0	0	0	110	0	0	0
8debebcb01a894b554ddd0d9ba27ce9d	0	0	0	0	0	0	0	0	0	0	0	0	0	0	0	0	0	0	0	0	0	0	0	0	0	0	0	0	0	0	0	0	0	0	0	0	0	0	0	0	0	0	0	0	0	0	0	0	0
6334938a7d324b6aa2bc9fef0dbbd273	0	116	0	0	0	0	0	0	0	0	0	0	334	0	0	75	0	0	0	0	0	0	0	0	0	0	366	0	0	0	0	0	0	0	0	0	0	0	0	0	0	96	78	0	231	0	0	0	0
a93640f744451b754767002c0a2b0fc4	0	0	0	0	0	0	0	0	0	0	0	0	0	0	0	0	0	0	0	0	0	0	0	0	0	0	0	0	0	0	0	0	0	0	0	0	0	0	0	0	0	0	0	0	0	0	0	0	0
141d4bc6d2738709564691c3b04253c9	0	0	0	0	0	0	0	0	0	0	0	0	0	0	0	0	0	0	0	0	0	0	0	0	0	0	0	0	0	0	0	0	0	0	0	0	0	0	0	0	0	0	0	0	0	0	0	0	0
b4c2cdacd0b966e1f14b0cd10aa61de5	0	32	0	0	0	121	0	0	0	0	16	0	0	30	0	0	0	0	0	0	0	0	0	0	0	0	0	0	0	0	0	0	0	0	0	0	0	0	0	32	0	0	0	0	0	0	0	56	53
3ef79c70d266ebfe736a2b2b3ddd56e3	0	0	0	41	0	0	0	107	0	0	0	0	0	49	0	55	64	0	0	0	0	0	0	0	0	0	0	164	0	0	0	0	0	0	0	146	0	333	0	0	0	0	0	0	0	0	0	0	0
eee07ccc24b488439f02d8e396f3256b	229	208	0	0	0	251	0	0	0	0	277	0	0	0	0	0	0	0	0	0	0	0	0	0	0	0	0	0	0	0	0	0	0	0	0	0	0	0	0	0	0	0	0	0	0	0	0	0	0
7d8a7be0f2fbabb1ea4c03984ccc70e5	0	0	0	0	0	0	0	0	0	0	0	0	0	0	0	0	0	0	0	0	0	0	0	0	0	0	0	0	0	0	0	0	0	0	0	0	0	0	0	0	0	0	0	0	0	0	0	0	0
49fb651cbd5b3f2eefd35e503900d4e2	0	195	0	0	0	111	0	0	0	47	136	0	117	0	59	0	0	0	92	0	0	0	0	0	0	0	0	0	0	0	0	0	0	0	0	0	0	63	120	0	0	0	0	0	0	0	0	0	0
d71d89f0d071e3fbc2f62c8286a63806	0	0	0	0	0	0	0	0	0	0	0	0	0	0	0	0	0	0	0	0	0	0	0	0	0	0	0	0	0	0	0	0	0	0	0	0	0	0	0	0	0	0	0	0	0	0	0	0	0
8b4a869ff8287248b1ee2271d69beba4	0	0	0	0	0	0	0	0	0	0	0	0	0	0	0	0	0	0	0	0	0	0	0	0	0	0	0	0	0	0	0	0	0	0	0	0	0	0	0	51	0	0	0	0	0	0	0	0	0
f92d9b9e69c3b23fb1046d30796b3b95	0	0	912	0	0	0	0	0	0	0	0	0	0	0	0	0	0	0	0	0	0	0	264	46	0	0	0	0	0	0	0	27	0	0	0	0	0	0	0	0	0	0	0	0	0	0	362	0	240
2f5a46752453bd96b3ddd95c7d6b40dd	0	0	0	235	40	0	88	0	0	0	0	0	11	0	0	0	0	74	0	0	0	149	0	115	0	0	0	0	0	0	0	0	71	0	0	0	0	0	0	0	0	0	0	0	0	349	0	0	0
8f408210c6b0bcf6e33716941604f1d6	0	0	0	0	0	0	0	0	0	0	0	0	0	0	0	0	0	0	0	0	0	0	0	0	0	0	0	0	0	0	0	0	0	0	0	0	0	0	0	0	0	0	0	0	0	0	0	0	0
1ead20f8edea3cefdbe54c68e1b8db08	0	0	0	0	0	0	0	0	0	0	0	0	0	0	0	0	0	0	0	0	0	0	0	0	0	0	0	0	0	0	0	0	0	0	0	0	0	0	0	0	0	0	0	0	0	0	0	0	0
652a345d969d1be27ec0dcd4baca093e	0	0	0	0	0	0	0	0	0	0	0	0	0	0	0	0	0	0	0	0	0	0	0	0	0	0	0	0	0	0	0	0	0	0	0	0	0	0	0	0	0	0	0	0	0	0	0	0	0
ff5864dd139c5b3512ff6fe37ff46647	0	0	0	0	0	0	0	0	0	0	0	0	0	0	0	0	0	0	0	0	0	0	0	0	0	0	0	0	0	0	0	0	0	0	0	0	0	0	0	0	0	0	0	0	0	0	0	0	0
809c9eb981bcbc080401b37c2edd7464	0	0	0	0	0	0	0	0	0	0	0	0	0	0	0	0	0	0	0	0	0	0	0	0	0	0	0	0	0	0	0	0	0	0	0	0	0	0	0	0	0	0	0	0	0	0	0	0	0
fcfda6414f842f5d54d7a9ce8e2f8fd9	0	72	0	0	0	77	0	0	0	0	0	0	0	0	0	0	0	0	0	0	0	0	0	0	0	0	0	0	0	0	0	0	0	0	0	0	0	0	0	0	0	0	0	0	0	0	0	0	0
d3555f89cdbec45ee66cb1950df14935	0	0	0	0	0	0	0	0	0	0	0	0	0	0	0	0	0	0	0	0	0	0	0	0	0	0	0	0	0	0	0	0	0	0	0	0	0	0	0	0	0	0	0	0	0	0	0	0	0
3b6301b60b91fe05fffd2a753425d28f	0	20	0	0	0	0	0	0	0	0	30	0	27	29	0	0	0	0	11	0	0	0	0	0	0	0	0	0	0	0	0	0	0	0	0	0	0	16	18	0	0	0	0	0	0	0	0	0	0
0922101589ab491a366d29f6789175e0	0	0	0	0	0	0	0	0	0	0	0	0	0	0	0	0	0	0	0	0	0	0	0	0	0	0	0	0	0	0	0	0	0	0	0	0	0	0	0	0	0	0	0	0	0	0	0	0	0
c6cf0afc74b4a86f1384599543bdb9c4	0	0	0	0	0	0	0	0	0	0	0	0	0	0	0	0	0	0	0	0	0	0	0	0	0	0	0	0	0	0	0	0	0	0	0	0	0	0	0	0	0	0	0	0	0	0	0	0	0
e28fc3999423b43e876514f136791cee	0	0	0	45	121	0	0	0	0	0	0	80	0	173	0	0	0	0	0	309	46	0	0	0	62	0	0	0	0	0	0	87	0	0	0	0	0	0	0	0	0	0	112	0	81	68	0	0	0
6b174745e586da2ea9ec01bd4444f64f	0	56	0	0	0	0	0	0	0	77	0	0	151	0	94	0	0	27	0	87	0	42	0	0	0	36	0	0	0	0	35	0	65	0	42	0	0	0	23	0	39	0	0	110	0	0	0	0	0
8ffd66de43858fa05c7e2cc972b973eb	212	72	0	0	271	66	0	0	0	164	0	0	0	0	0	0	0	0	0	0	0	0	0	0	0	0	0	0	0	0	74	0	0	0	0	0	0	0	0	0	90	0	0	70	0	0	0	0	0
59d6c7503632b9aea3b7a5c70c3bbd9d	0	0	0	0	0	0	0	0	0	0	0	0	0	0	0	0	0	0	0	0	0	0	0	0	0	0	0	0	0	0	0	0	0	0	0	0	0	0	0	0	0	0	0	0	0	0	0	0	0
dbbd58d695fdd5bfbdbeaecc0cfbcd8d	0	0	0	0	0	0	0	0	0	0	0	0	0	0	0	0	0	0	0	0	0	0	0	0	0	0	0	0	0	0	0	0	0	0	0	0	0	0	0	0	0	0	0	0	0	0	0	0	0
d36eed15023ed28af3a4843043f88732	0	0	0	0	0	0	0	0	0	0	0	0	0	0	0	0	0	0	0	0	0	0	0	0	0	0	0	0	0	0	0	0	0	0	0	0	0	0	0	0	0	0	0	0	0	0	0	0	0
59953f3efcbad8c9bdf07ca49573f7c4	0	0	0	69	0	0	0	0	0	0	0	0	0	0	0	0	0	0	0	0	0	0	0	0	0	0	0	0	0	0	0	0	0	0	0	0	0	0	0	0	0	0	0	0	0	0	0	0	0
23b60dd8a96e7ac51f515fd213914f2e	0	67	0	0	54	0	0	0	0	0	168	0	0	0	0	0	0	0	0	0	177	0	0	0	159	0	0	0	0	100	0	194	0	0	0	0	0	61	0	0	0	126	186	0	0	0	0	0	0
6267bc4c0195ead391a4062610bf51c9	0	0	0	0	0	0	0	0	0	0	276	0	0	263	0	0	0	0	0	0	0	308	0	0	0	0	0	0	203	0	51	157	0	0	0	0	0	0	0	0	0	0	258	0	0	147	0	0	0
e0fa2f94fe9b6022ffa7253ca7b30c7a	19	0	0	0	0	0	0	0	0	0	0	0	33	338	133	0	0	0	0	0	237	0	0	0	0	306	0	26	0	100	0	0	67	0	0	0	0	47	0	0	0	0	0	0	0	0	0	0	0
090001696e27ca3f30a9a463cd5d861e	0	0	0	0	0	0	0	0	0	0	0	0	0	0	0	0	0	0	0	0	0	0	0	0	0	0	0	0	0	0	0	0	0	0	0	0	0	0	0	0	0	0	0	0	0	0	0	0	0
51ef8a8c0a7de56d31015a27b0d18a02	0	0	0	0	0	0	0	0	0	409	0	0	0	91	0	121	0	0	0	0	0	0	0	0	0	0	0	34	0	0	76	0	0	0	0	0	37	0	0	0	0	0	0	0	0	91	0	0	0
815a8e7632d3a46ce37cfde6fb0aa56c	0	0	0	0	0	0	0	0	0	0	0	0	0	0	0	0	0	0	0	0	0	0	0	0	0	0	0	0	0	0	0	0	0	0	0	0	0	0	0	0	0	0	0	0	0	0	0	0	0
d28498b38ecb23fe1332c0806e003031	0	0	0	0	0	0	0	0	0	0	0	0	0	0	0	0	0	0	0	0	0	0	36	0	0	0	0	0	0	0	0	0	0	0	0	0	0	0	0	0	0	0	0	0	0	0	130	0	32
426290955a60b2bec70cc46e662fd2fe	0	30	0	56	0	122	0	0	66	0	0	0	0	66	0	0	0	0	0	0	0	0	84	0	0	0	112	0	0	0	0	0	62	117	0	0	0	152	0	137	56	0	0	0	0	0	0	0	80
a3b4836eea942aa913de7d740ebd9420	0	0	0	0	0	0	0	0	0	0	0	0	255	0	0	0	0	0	0	337	0	105	0	166	0	0	0	0	0	0	56	0	0	0	0	78	90	0	0	0	0	0	0	0	68	62	0	0	0
d245dcc7f07ded6c48cc2744b9c5d4dd	0	0	0	0	0	0	0	164	0	0	0	0	0	0	0	0	0	0	0	0	0	0	430	153	0	0	0	0	188	0	0	0	0	0	0	0	0	0	0	0	0	0	385	0	0	0	168	0	0
2a449baaf5074269f12caf9dbf3a4a3f	0	0	0	0	0	0	0	0	0	0	0	0	0	0	0	0	0	0	0	0	0	0	0	0	0	0	0	0	0	0	0	0	0	0	0	0	0	0	0	0	0	0	0	0	0	0	0	0	0
c731c17f891fd1524f1066336a3378b6	0	0	0	0	0	0	0	0	0	0	19	27	0	0	0	0	0	0	0	0	0	58	0	0	24	0	0	0	0	0	0	0	0	0	0	0	0	0	0	0	0	26	21	0	0	0	0	0	0
1f78dbc4fd8625dd35cae059c2cb5e7b	0	0	0	0	95	0	183	0	0	0	52	0	0	106	96	0	0	0	0	0	0	136	0	0	0	0	154	0	0	0	0	0	0	0	0	0	0	0	0	0	0	0	0	0	106	0	0	126	0
2ddc012e5cca7b1284d42c1ea4ce9b3f	0	0	0	0	0	0	0	0	0	0	0	0	0	0	0	0	209	0	0	0	0	85	0	0	0	0	0	0	0	0	0	139	0	0	0	0	0	59	0	0	0	0	0	322	0	0	0	0	64
4060e1cbb4a6c3888d4c92627652986d	0	0	0	0	0	0	0	0	0	250	0	0	0	0	0	192	0	0	256	0	0	0	0	0	0	0	0	0	0	0	0	0	0	0	0	0	0	0	0	0	0	66	0	0	0	0	0	0	0
a8752094616da51c0e9faf607759f1a6	0	0	0	0	0	0	0	0	0	0	0	0	0	0	0	0	0	0	0	0	0	0	0	0	0	0	0	0	0	0	0	0	0	0	0	0	0	0	0	0	0	0	0	0	0	0	0	0	0
26036ce37e3769fd143a67ae4dd3f9db	70	44	0	0	0	204	0	0	0	0	0	0	0	0	0	0	0	0	59	70	0	0	0	0	0	0	0	0	0	75	0	62	0	0	0	0	0	126	0	0	0	0	0	0	0	0	0	0	70
444d6aa76583f27e32028ff4efdfd85c	0	0	0	0	0	0	0	0	0	0	0	0	0	0	0	0	0	0	0	0	0	0	0	0	0	0	0	0	0	0	0	0	0	0	0	0	0	0	0	0	0	0	0	0	0	0	0	0	130
c69fe8f63598307705546220c62e6ac1	0	0	0	0	0	0	0	0	0	0	0	0	0	0	0	0	0	0	0	0	0	0	0	0	0	0	0	0	0	0	0	0	0	0	0	0	0	0	0	0	0	0	0	0	0	0	0	0	0
79f210ff990c9e38f44d642a8be4d547	0	120	0	0	0	0	0	0	0	0	128	0	0	0	0	218	0	0	0	0	0	0	0	0	227	0	0	61	0	0	0	0	0	0	0	0	0	0	0	358	0	0	0	0	0	0	0	144	0
ea83b8013396f32c1a39889a16750544	0	0	0	0	0	0	0	0	0	0	0	0	0	0	0	0	0	0	0	0	0	0	0	0	0	0	0	0	0	0	0	0	0	0	0	0	0	0	0	113	0	0	0	0	0	0	0	0	126
e33fb47fd2ba08ff551ec3af474180c1	0	0	0	0	0	0	0	0	0	0	0	0	0	0	0	0	0	0	0	0	0	0	0	0	0	0	0	0	0	0	0	0	0	19	0	0	0	0	0	0	0	0	0	0	0	0	0	0	0
9e6ebe071e446aaa991224f4ed354e58	0	0	0	0	0	0	0	0	0	0	0	0	0	0	0	0	0	0	0	0	0	0	0	0	0	0	0	0	0	0	0	0	0	0	0	0	0	0	0	0	0	0	0	0	0	0	0	0	0
2a8d6b57536ef685814c7999ca97750d	0	0	0	0	0	0	0	0	0	0	0	0	0	0	0	0	0	0	0	0	0	0	0	0	0	0	0	0	0	0	0	0	0	0	0	0	0	0	0	0	0	0	0	0	0	0	0	0	0
9f93720f9549feff6e62f14c14d14680	0	0	0	32	0	0	0	0	8	0	0	0	10	39	13	0	0	0	0	0	0	0	0	21	0	0	0	0	0	0	0	0	0	0	0	0	0	0	0	20	0	0	0	0	0	0	0	0	0
cb55bfd51c6fc263cad90d2ffaf892aa	0	0	0	0	0	0	0	0	0	0	0	0	0	0	0	0	0	0	0	0	0	0	0	0	0	0	0	0	0	0	0	0	0	0	0	0	0	0	0	0	0	0	0	0	0	0	0	0	0
a858aa3aad48725b900e89aacf08c909	0	0	0	0	0	0	0	0	0	0	0	0	0	0	0	0	0	0	0	0	0	0	0	0	0	0	0	0	0	0	0	0	0	0	0	0	0	0	0	0	0	0	0	0	0	0	0	0	0
2dafdfee330cbeb17e0daf74042e38a1	0	0	0	0	0	0	0	0	0	0	0	0	0	0	0	0	0	0	0	0	0	0	0	0	0	0	0	0	0	0	0	0	0	0	0	0	0	0	0	0	0	0	0	0	0	0	0	0	172
ac0054a4978207a835a6a8eb80811b55	0	21	0	57	0	133	0	0	77	0	0	0	0	59	0	0	0	0	0	0	0	0	87	0	0	0	77	0	0	0	0	0	70	97	0	0	0	137	0	88	58	0	0	0	0	0	0	0	109
999122c38620941a84f2fe0a017fd0ff	0	0	0	0	0	0	0	0	0	0	0	0	0	0	0	0	0	0	0	0	0	0	0	0	0	113	0	0	0	0	0	0	0	0	0	0	0	0	0	0	0	0	0	0	0	0	0	0	0
ec502cfc997ade354c88f1cd05f09c77	95	0	0	0	0	0	0	76	0	114	0	0	0	0	0	166	0	0	0	0	0	0	0	265	0	0	0	0	0	90	0	0	0	0	0	0	0	0	0	136	0	0	0	0	0	0	0	0	111
5b06f47aabb0377f179d7c1666722837	0	149	0	0	0	0	58	0	0	88	0	0	0	0	0	322	145	0	0	0	0	0	0	0	0	0	0	0	0	0	0	0	0	0	0	0	0	0	0	59	0	0	0	0	0	0	0	0	0
55c7fde4c12265b4f558d1cc8662922f	0	0	0	0	0	0	0	0	0	0	0	0	120	133	0	0	0	0	0	630	99	0	0	0	0	0	0	307	0	0	38	0	0	0	0	30	0	0	0	0	0	0	0	0	0	0	0	0	0
04abf2579473f9ada4e50b8381ed6003	0	0	0	0	0	0	0	0	0	0	0	0	0	0	0	0	0	0	0	0	0	0	0	0	0	0	0	0	0	0	0	0	0	0	0	0	0	0	0	0	0	0	0	0	0	0	0	0	0
1958fcb646fad9427f21b8635b82b38b	0	0	0	0	0	0	0	0	0	0	0	0	0	0	0	0	0	0	0	0	0	0	0	0	0	0	0	0	0	0	0	0	0	0	0	0	0	0	0	0	0	0	0	0	0	158	0	0	0
5f7bbd1d305e2c6e013566551616a18d	0	0	0	0	0	0	0	0	0	0	0	0	0	0	0	0	0	0	0	0	0	0	0	0	0	0	0	0	0	0	0	0	0	0	0	0	0	0	0	0	0	0	0	0	0	0	0	0	0
20539e07cc330cef8641ff0365cd9e07	0	0	0	0	0	0	0	0	0	0	0	0	0	0	0	0	0	0	0	0	0	0	0	0	0	0	0	0	0	0	0	0	0	0	0	0	0	0	0	0	0	0	0	0	0	0	0	0	0
24b6773f247fc2cc2d196f388ab0ba34	0	0	0	0	0	0	0	0	0	0	0	0	0	0	0	0	0	0	0	0	0	0	0	0	0	0	0	0	0	0	0	0	0	0	0	0	0	0	0	0	0	0	0	0	0	0	0	0	0
aae6cce4c6a0c1579d5d80e38170e3b4	0	0	0	0	0	0	0	0	0	0	0	0	0	0	0	0	0	0	0	0	0	0	0	0	0	0	0	0	0	0	0	0	0	0	0	359	0	0	0	0	0	0	0	182	0	0	0	0	0
ab9c3992608576a95d3e82b8ce641c59	0	0	0	0	0	0	0	0	0	0	0	0	0	0	0	0	0	0	0	0	0	0	0	0	0	0	0	0	0	0	0	0	0	0	0	0	0	0	0	0	0	0	0	0	0	0	0	0	0
ee15c2687be264943de3ffa6703ce452	0	0	0	0	0	0	0	0	0	0	0	0	0	0	0	0	0	0	0	0	0	0	0	0	0	434	218	0	0	0	0	91	0	0	0	0	0	0	0	0	0	0	0	0	0	0	0	0	0
146491ae2e9ddd4bf73e5ac415aa3895	0	0	0	165	0	0	0	0	0	0	0	0	0	0	0	0	290	0	0	0	0	0	0	0	0	0	0	0	0	0	0	0	0	0	0	0	334	0	0	0	304	0	0	170	0	0	0	0	0
1d6297becce652a47a94e725c75a323c	0	26	0	0	0	0	79	0	0	0	0	0	0	0	0	0	0	0	0	0	0	71	0	0	0	0	0	0	0	0	0	0	0	0	0	0	0	0	0	0	0	0	0	0	0	0	15	49	0
6c5cc55e9bf2f6994126cc8eb5ab2281	0	39	0	51	57	26	0	0	27	15	50	0	0	24	0	46	113	26	32	0	0	0	0	0	0	0	0	0	0	0	0	0	0	0	28	0	0	22	44	0	0	0	50	28	93	0	0	43	0
9255c41293348951af3768733385ee0e	0	0	0	0	0	0	0	0	0	0	0	0	0	0	0	0	0	0	0	0	0	0	0	0	0	0	0	0	0	0	0	0	0	0	0	0	0	0	0	0	0	0	0	0	0	0	0	0	0
edafae612257bda66f5a88e4ba02d93f	0	0	0	0	0	0	0	0	0	0	0	0	0	0	0	0	0	0	0	0	0	0	0	0	0	0	0	0	0	0	0	0	0	0	0	0	0	0	0	0	0	0	0	0	0	0	0	0	0
d40c3663dd22038259c8e180c3922720	0	0	0	36	0	0	0	0	0	0	0	0	0	0	0	0	0	0	0	0	0	0	0	0	0	0	0	0	0	0	0	0	0	0	0	0	0	0	0	0	0	0	0	0	0	0	0	0	0
a89af477b5811dda6c54ca160a969c0c	0	185	0	0	0	0	0	0	0	0	0	0	163	0	0	0	0	0	0	290	0	0	0	0	0	0	0	0	80	0	90	0	159	0	0	0	165	0	0	0	0	0	0	0	0	0	0	0	0
6b2be9d13dd2628e4dd7ec65f201b362	0	0	0	77	77	0	0	36	0	0	0	0	0	96	0	35	70	0	0	0	145	0	0	0	0	0	0	0	0	0	0	0	221	0	131	0	0	0	0	0	72	0	0	71	0	0	0	0	0
ac4fe8bbc82d5d73301aaac1b15ec42e	0	0	0	0	0	0	0	0	0	0	0	0	0	0	0	0	0	0	0	0	0	0	0	0	0	0	0	0	0	0	0	0	0	0	0	0	0	0	0	0	0	0	0	0	0	0	0	0	0
2467361a3e647f942e8464e3036176ea	0	0	0	0	0	0	0	0	0	0	0	0	0	0	0	0	0	0	0	0	0	0	0	0	0	0	0	0	0	0	0	0	0	0	0	0	0	0	0	0	0	0	0	0	0	0	0	0	0
8e8e21aa2ec809646eaaa015539662a5	0	0	0	0	0	0	0	0	0	0	0	0	0	0	24	0	71	0	77	0	0	0	0	0	0	0	0	0	0	0	0	0	0	0	96	0	0	0	0	0	0	0	0	79	0	0	0	63	0
662cf036af884613f97f419ee759443a	0	0	0	0	0	0	0	0	0	0	0	0	0	0	0	0	0	0	0	0	0	0	0	0	0	0	0	0	0	0	0	0	0	0	0	0	0	0	0	0	0	0	0	0	0	0	0	0	0
259e47b8c2a2877ffc6030c91700f662	267	0	0	0	0	0	0	0	64	0	0	0	0	0	0	0	0	0	0	0	0	0	0	0	134	0	0	0	68	0	0	0	0	0	45	0	0	0	0	0	0	0	0	0	0	376	69	0	347
f69642e181d1801ba5f95e2786543fa9	0	0	0	0	0	0	0	0	0	0	0	275	0	0	0	0	0	0	0	0	0	0	0	0	0	0	0	0	0	0	0	0	0	0	0	0	0	0	0	0	0	0	0	0	0	0	0	0	0
21bfff8cd66555fa23a9fd6d27ef1739	22	0	0	0	0	0	0	0	0	0	0	0	0	0	0	0	0	0	0	0	0	0	0	0	48	0	0	0	0	0	0	0	0	0	0	0	0	0	0	0	0	0	0	0	0	0	0	0	0
1a71a58c9b41716a9504174c4e43aba2	0	0	0	0	0	0	0	0	0	0	0	0	0	0	0	0	0	0	0	0	0	0	0	0	0	0	0	0	0	0	0	0	0	0	0	0	0	0	0	0	0	0	0	0	0	0	0	0	0
bed17d93432a3f926ce1c4af565b7e9d	0	0	0	0	0	0	0	0	0	0	0	69	0	0	0	0	0	0	0	0	0	0	0	0	304	0	0	0	0	0	0	0	0	0	0	0	0	0	171	0	0	0	0	0	0	0	0	0	493
939a90c7a1fa9ac861da50b20912aace	0	0	0	0	0	0	0	0	0	0	0	0	0	0	0	0	0	0	0	0	0	0	0	0	0	0	0	0	0	0	0	0	0	0	0	0	0	0	0	0	0	0	0	0	0	0	0	0	0
ad25e926c0245bd643b8440e5faf7def	0	0	0	0	0	0	0	0	0	0	0	0	0	0	0	0	0	0	0	0	0	0	0	0	0	0	0	0	0	0	0	0	0	0	0	0	0	0	0	0	0	0	0	0	0	0	0	0	0
0719166198fccf3867685271d2969b9f	0	0	0	0	0	0	0	0	0	0	0	0	0	0	0	0	0	0	0	0	0	0	0	0	0	0	0	0	0	0	0	0	0	0	0	0	0	0	0	0	0	0	0	0	0	0	0	0	0
9a43f190b3f42cfc3ff4eafe1ad00d86	0	0	0	0	0	0	0	0	0	0	0	0	0	0	0	0	0	0	0	0	0	0	0	0	0	0	0	0	0	0	0	0	0	0	0	0	0	0	0	0	0	0	0	0	0	0	0	0	0
834b35be41958921549ecd6520913854	0	0	0	204	368	0	0	0	0	265	0	0	0	0	0	0	0	211	0	0	0	0	0	0	0	0	0	0	0	0	0	0	0	36	0	0	0	0	0	0	0	0	0	0	0	0	0	0	0
aeb7830a1d17bb45355f1f92d39a94bc	0	0	0	0	164	0	114	0	129	0	71	0	0	65	79	0	0	0	0	0	0	0	0	0	0	0	194	0	0	0	0	0	0	0	0	0	0	0	0	0	0	0	0	0	120	0	0	0	0
affa09b798ae299a15c87fac005c703b	0	0	0	0	0	0	0	0	0	0	188	0	0	0	0	0	0	0	0	0	0	80	0	0	93	0	0	0	0	0	0	335	0	0	0	0	0	0	216	0	0	0	0	0	0	0	0	0	0
d4a6d241b59c8d8a34c444ae2043e4c2	0	0	0	0	0	0	0	0	0	0	0	0	0	0	0	0	0	0	0	0	0	0	0	0	0	0	0	0	0	0	0	0	0	0	0	0	0	0	0	0	0	0	0	0	0	0	0	0	0
300ebffccd0e138f8e1ebd9b747f6021	0	0	0	0	0	0	0	0	0	0	0	0	0	0	0	0	0	0	0	0	0	0	0	0	0	0	0	0	0	0	0	0	0	0	0	0	0	0	0	0	0	0	0	0	0	0	0	0	0
7ef8e1f0818ec3dcbbb0f0217e10ee78	0	0	0	0	0	0	0	0	0	0	0	0	0	0	0	0	0	0	30	0	0	0	0	0	0	0	0	0	0	0	0	0	0	0	0	0	0	0	0	0	0	0	0	0	0	0	0	0	0
75700502fd57b1d0ff4a453c3716debe	0	190	0	0	71	187	0	0	0	0	51	0	0	69	0	0	0	0	64	0	0	96	0	0	0	0	0	0	0	0	0	113	0	0	0	0	0	0	0	94	0	0	39	0	0	90	0	0	149
a412a506e8ab8424318ef2578768a530	0	0	0	0	0	43	0	0	0	0	0	35	8	0	0	0	0	0	0	0	0	0	0	0	0	0	0	0	0	0	0	0	0	0	0	0	0	0	0	0	0	0	0	0	0	0	76	23	0
2083b72950f3830d2ca54481d77160eb	0	0	0	0	0	0	0	0	0	0	0	0	0	0	0	0	0	0	0	0	0	0	0	0	0	0	0	0	0	0	0	0	0	0	0	0	0	0	0	0	0	0	0	0	0	0	0	0	0
ca07fad8367187cf38169191be37ed17	82	25	0	0	0	0	0	0	91	0	62	0	0	0	0	0	0	0	0	0	0	154	113	0	0	0	0	0	0	128	108	77	0	0	0	56	116	0	0	98	0	0	95	0	0	0	0	0	0
78a13021f3efe857ecd5566d7e2e2511	0	0	0	0	0	0	0	0	0	0	0	0	0	0	0	0	0	0	0	0	0	0	0	0	0	0	0	0	0	0	0	0	0	0	0	0	0	0	0	0	0	0	0	0	0	0	0	0	0
41f683cbdab8c0e6cd6aa2a4011cfd2b	0	0	0	0	0	0	0	0	0	0	0	0	0	0	0	0	0	0	0	0	0	0	0	0	0	0	0	0	0	0	0	0	0	0	0	0	0	0	0	0	0	0	0	0	0	0	0	0	0
c020d7460a4ee1dbc8b97a2c9ee23f38	0	0	0	0	0	0	0	0	0	0	0	0	0	0	0	0	0	0	0	0	0	0	0	0	0	0	0	0	0	0	0	0	0	0	0	0	0	0	0	90	0	0	0	0	0	0	0	0	0
063ecd52a5e66d373d77b0901a0a99b4	0	0	0	0	0	0	0	0	0	0	0	0	0	0	0	0	0	0	0	0	0	0	0	0	0	0	0	0	0	0	0	0	0	0	0	0	0	0	0	0	0	0	0	0	0	0	0	0	0
7489035602767c57609af84ecfcdf175	0	0	0	0	0	0	0	0	0	0	0	0	0	0	0	0	0	0	0	0	0	0	0	0	0	0	0	0	0	0	0	0	0	0	32	0	0	0	0	0	0	73	0	0	0	0	0	0	0
42d525f7383fb91453e382f0fe8ffbb7	0	0	0	0	0	0	0	0	0	0	0	0	0	0	0	0	0	0	0	0	0	0	0	0	0	0	0	0	0	0	0	0	0	0	0	0	0	0	0	0	0	0	0	0	0	0	0	0	0
ca3fffc1d7dd8d4bd791de16e4114bac	0	0	0	135	0	0	0	0	63	0	105	0	0	0	0	0	0	0	0	0	0	0	0	0	0	0	0	0	0	0	0	0	0	0	0	0	0	0	0	0	0	64	0	0	28	0	0	0	0
ef619c84e409aaf36ba0054885c5347e	0	0	0	0	0	0	0	0	0	0	0	0	0	0	0	0	0	0	0	0	0	0	0	0	0	0	0	0	0	0	0	0	0	0	0	0	0	0	0	0	0	0	0	0	0	0	0	0	0
74f9ef4266299ac0c0c80412de0445ed	0	0	0	0	0	0	0	0	0	0	0	0	0	0	0	0	0	0	0	0	0	0	0	0	0	0	0	0	0	0	0	0	0	0	0	0	0	0	0	0	0	0	0	0	0	0	0	0	0
58c6e0704453de474622c77b33e5f072	0	346	0	0	0	0	0	0	0	203	0	0	0	0	0	0	0	0	0	0	0	0	0	0	0	0	0	0	0	0	0	0	0	0	0	0	0	0	0	0	0	0	0	320	0	0	0	0	0
4f024d12c39a942a55ba16b5c176d871	0	0	0	0	0	0	0	0	0	0	0	0	0	0	0	0	0	0	29	0	0	0	0	0	0	0	0	0	125	139	0	0	0	0	0	0	0	143	0	0	0	0	0	0	100	52	0	0	73
ea6c8441d6919ac241bc28f49434eda3	0	0	0	0	0	0	0	0	0	0	0	0	0	0	0	0	0	0	0	0	0	0	0	0	0	0	0	0	0	0	0	0	0	0	0	0	0	0	0	0	0	0	0	0	0	0	0	0	0
2988648f6888bd1a252b3385822beac9	0	0	0	0	0	0	0	0	0	0	0	0	0	0	0	0	0	0	0	0	0	0	0	0	0	0	0	0	0	0	0	0	0	0	0	0	0	0	0	0	0	0	0	0	0	0	0	0	0
9e12f77fdee2013dc8fdfccfcbb60e68	0	0	0	0	0	0	0	0	214	0	156	0	0	0	0	0	0	0	0	0	136	35	0	0	0	0	0	0	0	0	0	0	0	0	0	0	0	0	0	0	0	0	0	0	0	0	0	0	0
e2da0a6a90ede616d1297a1129796095	0	0	0	0	0	0	0	0	0	0	0	0	0	0	0	0	0	0	0	76	0	0	0	0	0	77	0	319	0	0	0	0	0	0	0	0	260	0	0	0	0	157	0	0	0	0	0	0	0
6f28547489807758a5e21e700c2c68e6	0	0	0	0	0	0	0	0	0	0	0	0	0	0	0	0	0	0	0	0	0	0	0	0	0	0	0	0	0	0	0	0	0	0	0	0	0	0	0	0	0	0	0	0	0	0	0	0	0
094984ad0cdccd4f4f3327f5be83a61b	0	0	0	0	0	0	0	0	0	0	0	0	0	0	0	0	85	30	0	0	0	0	0	0	0	349	0	0	215	0	0	0	0	0	0	0	0	0	0	0	0	0	0	0	0	0	0	0	0
42fd1b07fafa1ffdb437ad2387b0a13d	0	0	0	0	0	0	0	0	0	0	0	0	0	0	0	0	0	0	0	0	0	0	0	0	0	0	0	0	0	0	0	0	0	0	0	0	0	0	0	0	0	0	0	0	0	0	0	0	0
92f4045931b26fcfbacfa6c847689152	0	0	0	0	0	0	0	0	0	0	0	0	0	0	0	0	0	0	0	0	0	0	0	0	0	0	0	0	0	0	0	0	0	0	0	0	0	0	0	0	0	0	0	0	0	0	0	0	0
2d8224fc8983f1b96b74e0db85ee479c	0	0	0	0	0	0	0	0	0	0	0	0	0	0	0	0	0	0	0	0	0	0	0	0	0	0	0	0	0	0	0	0	0	0	0	0	0	0	0	0	0	0	0	0	0	0	0	0	0
82138b50170d389473de0feae84b9072	0	0	0	0	0	0	0	0	0	0	0	0	0	0	0	0	0	0	0	0	0	0	0	0	0	0	0	0	0	0	0	0	0	0	0	0	0	0	0	0	0	0	0	0	0	0	0	0	0
7e5b12d1f54cec91a1e60f652658059b	0	0	0	0	0	0	0	0	0	0	0	216	0	0	149	0	105	172	0	0	0	0	0	0	0	0	0	0	113	0	0	97	0	0	0	0	0	0	147	0	0	0	0	0	0	0	0	42	134
f9a9755d83af6960a1e0743750eadd33	0	115	0	0	323	151	0	0	0	190	0	0	0	0	0	0	0	0	0	0	0	0	0	0	0	0	0	0	0	0	101	0	0	0	0	0	0	0	0	0	56	0	0	128	0	0	0	0	0
37244042a70ad672290fb04b1dc05da2	0	0	0	0	0	0	0	0	0	0	0	0	249	0	142	0	0	0	0	36	0	0	0	0	0	0	287	0	0	0	0	0	0	102	0	0	0	0	0	0	0	0	0	0	0	182	0	0	0
eb820d8c976ae65bba6625ca834f5a5a	0	0	0	0	0	26	0	0	0	0	0	0	0	0	0	0	0	0	0	0	0	0	0	0	0	0	0	0	0	0	0	0	0	0	0	0	0	0	0	0	0	0	0	0	0	0	0	0	25
f3c520a44503b053e69ea752cc3c6024	0	0	0	0	0	0	0	0	0	0	0	0	0	0	0	0	0	0	0	0	0	0	0	0	0	0	0	0	0	0	0	0	0	0	0	0	0	0	0	0	0	0	0	0	0	0	0	0	0
742b579e9bde9007815b3bf517ca10e5	0	0	0	0	85	474	0	0	0	0	0	0	0	0	0	0	0	0	0	0	0	0	0	0	0	0	97	0	98	0	0	0	0	0	0	0	0	0	0	0	0	0	0	0	0	0	0	0	0
3f89edb84dac4d06f93ccf0eaa2e0498	0	0	0	0	0	0	0	0	0	0	0	563	0	0	0	0	0	0	0	0	434	0	0	0	437	0	0	0	0	0	0	0	0	0	0	0	0	0	0	0	0	0	0	0	0	0	0	0	0
299f9cf8503e0a93720ccb69f8c939c6	221	0	0	0	66	0	0	325	0	0	0	0	0	0	0	0	288	0	156	0	0	0	0	0	0	0	0	0	0	0	83	0	0	0	52	0	0	0	0	0	0	0	0	0	0	96	0	0	0
4790abef74071a93a6b978241a2d982e	0	34	0	0	235	52	0	0	0	34	0	0	208	0	0	0	0	0	49	0	0	0	0	0	0	0	0	0	0	55	0	0	0	0	0	0	351	0	0	0	0	0	0	0	0	0	0	0	0
e9e4e11b2d3821ecff541cc66bf6fe93	0	0	0	0	0	0	0	0	211	0	0	0	0	0	0	0	0	0	0	0	0	0	0	0	0	0	0	0	0	0	0	0	0	0	0	0	0	0	0	0	0	0	0	0	0	0	0	0	0
5308c2d8b4c1a5e51fc2e41d25e6dde3	0	0	0	0	0	0	0	0	0	0	0	0	0	0	0	0	0	0	0	0	0	0	0	0	0	0	0	0	0	0	0	0	0	0	0	0	0	0	0	0	0	0	0	0	0	0	0	0	0
b2f9c995e499fff8e23b679b11747eb9	0	0	0	0	0	0	0	0	0	0	0	0	0	21	0	0	0	0	0	0	0	0	0	0	0	0	0	0	0	10	0	0	0	0	0	20	0	0	0	0	0	0	0	0	0	0	0	0	0
793412b1d1ed486ad05410dcb3dca57a	0	0	0	0	0	0	0	0	0	0	14	26	0	0	0	0	0	0	0	0	0	25	0	0	22	0	0	0	0	0	0	0	0	0	0	0	0	0	16	0	0	24	0	0	20	0	0	0	0
c51049ac21e6774bd37838e23b124fe8	0	0	0	0	0	0	0	0	0	109	0	0	0	0	0	0	0	218	0	0	0	0	0	0	0	0	0	0	0	0	0	0	121	0	0	0	0	0	0	0	0	0	0	153	0	0	0	0	0
69a62ee8a7d4036f488307b1c95d5be4	0	0	0	0	0	0	0	0	0	0	0	0	0	0	0	0	0	0	0	34	0	0	0	0	0	0	0	0	0	0	106	0	0	0	0	0	0	0	0	0	0	0	0	0	0	0	0	0	0
fe36948ba030be53d257e000d08952c4	63	0	0	0	0	0	0	41	0	0	0	0	72	0	0	0	0	0	0	0	0	0	0	0	85	0	0	0	0	0	0	0	47	0	0	0	0	0	0	49	0	0	0	0	0	0	0	0	0
47809cef76371497e7b2c42390f6f2ab	0	0	0	0	0	0	0	0	0	0	0	0	0	0	0	0	0	0	0	0	0	0	0	0	0	0	0	0	0	0	0	0	0	0	0	0	0	0	0	0	0	0	0	0	0	0	0	0	0
b71132c147c5e1fdb7638894b926902e	0	0	0	0	0	0	0	0	0	0	0	0	0	0	0	0	0	0	0	0	0	0	0	0	0	0	0	0	0	0	0	0	0	0	0	0	0	0	0	0	0	0	0	0	0	0	0	0	0
156ef93e61f273c3728e38115e00a4eb	0	0	0	0	0	0	0	0	0	0	0	0	0	0	0	0	0	0	0	0	0	0	0	0	0	0	0	0	0	0	0	0	0	0	0	0	0	0	0	0	0	0	0	0	0	0	0	0	0
b6ac96aade58dcf98fcc10cd4d0b690e	0	0	0	0	0	0	0	0	0	0	0	0	0	0	0	0	0	0	0	0	0	0	0	0	0	0	0	0	0	0	0	0	0	0	0	0	0	0	0	0	0	0	0	0	0	0	0	0	0
e67d761f41e029853f93a26a5ee2a73f	0	0	0	0	123	120	0	0	0	0	0	0	0	0	0	0	394	0	89	0	65	0	0	0	62	0	0	0	0	0	0	143	0	0	0	0	0	0	0	0	0	109	0	0	0	0	0	0	0
e295b410c0122c461782d7ede89bb6a3	0	0	0	0	0	0	0	0	0	0	0	0	0	0	0	0	0	0	0	0	0	0	0	0	0	0	0	0	0	0	0	0	0	0	0	0	0	0	0	0	0	0	0	0	0	0	0	0	0
8187fd92bc7b31c35a7618345878d336	0	0	0	0	0	0	0	0	0	0	0	19	0	0	0	0	0	0	0	0	0	0	0	0	0	0	23	0	0	0	0	0	0	0	0	0	0	0	0	0	0	0	0	0	22	0	0	0	0
d02203090250bd6e2fdc5da0b702a9cd	0	0	0	0	120	0	0	0	102	103	0	0	0	0	0	0	0	0	0	0	0	0	0	0	0	0	114	0	0	0	0	148	71	0	40	68	0	0	0	117	0	0	84	0	0	112	0	0	0
c490ded3411a9bd6eef3bb239d02ee26	92	0	0	0	0	0	0	0	83	0	42	0	0	0	0	0	0	0	0	0	0	35	0	0	139	0	0	35	0	38	70	129	0	50	0	0	141	0	0	131	0	0	28	0	0	0	0	0	0
4b83c83fe5e11bedcd8390032d6eb9ee	0	0	0	0	0	0	0	0	0	0	0	0	0	0	0	0	0	0	0	0	0	0	0	0	0	0	0	0	0	0	0	0	0	0	0	0	0	0	0	0	0	0	0	0	0	0	0	0	0
6145865c4533622d70fda24578b1b62b	0	0	0	0	0	0	0	0	0	0	0	0	0	0	0	0	0	0	0	0	0	0	0	0	0	0	0	0	0	0	0	0	0	0	0	0	0	0	0	0	0	0	0	0	0	0	0	0	0
ef46216676d6459e0918e544afab63ce	199	0	0	0	0	0	0	0	0	0	0	0	208	0	0	0	0	0	0	0	0	0	0	0	0	0	0	99	0	0	0	0	0	0	0	0	124	0	0	0	0	0	0	0	0	0	0	0	0
168b9962124bcd70ada26dfd6d723f4e	0	60	0	0	0	65	0	0	0	0	0	0	0	0	0	0	0	0	0	0	0	0	0	0	0	0	0	0	0	0	122	0	76	0	0	0	0	0	0	0	0	0	0	0	0	0	181	0	0
487c4bf17734409dcad3f5b045dfe63f	0	0	0	0	0	0	0	0	0	0	0	0	0	0	0	0	0	0	0	0	0	0	0	0	0	0	0	0	0	0	0	0	0	0	0	0	0	0	0	0	0	0	0	0	0	0	0	0	0
b91ac1082c7d8fcfd177153557dc4b7b	0	0	0	0	0	0	0	0	0	0	0	0	0	0	0	0	0	0	0	0	0	0	0	0	0	0	0	0	0	0	0	0	0	0	0	0	0	0	0	0	0	0	0	0	0	0	0	0	0
d4f0d043851807a5d3f27407db5cb938	0	0	0	0	0	0	0	0	0	0	0	0	0	0	0	0	0	0	0	0	0	0	0	0	0	0	0	0	0	0	0	0	0	0	0	0	0	0	0	0	0	0	0	0	0	0	0	0	0
3a498acc8537cb27e42c912263ad7a1d	0	0	0	0	0	0	0	0	0	0	0	0	0	0	0	0	0	0	0	0	0	0	0	19	0	0	0	0	0	0	0	0	0	0	0	0	0	0	0	0	0	0	0	0	0	0	0	0	0
20a50c3100c8afa9687086d07815c79f	0	0	0	0	0	0	0	0	0	0	0	0	0	0	0	0	0	0	0	0	0	0	0	0	0	0	0	0	0	0	0	0	0	0	0	0	0	0	0	0	0	0	0	0	0	0	0	0	0
73700ae0981b3fd541ed25b25bad7629	0	0	0	200	0	0	330	0	0	0	0	0	59	0	58	43	253	208	0	0	0	0	0	0	0	0	0	0	0	0	0	0	0	0	0	0	0	0	0	0	0	0	0	0	0	0	0	0	0
09a1170d1ef0f75b5f1bcecb29d7f961	0	0	0	0	0	0	0	0	0	0	0	0	0	0	0	0	0	0	0	0	0	0	0	0	0	0	0	0	0	0	0	0	0	0	0	0	0	0	0	0	0	0	0	0	0	0	0	0	0
fc4a268e04a08f691831d7d6a8c60dd2	0	0	0	0	0	0	0	0	0	0	0	0	0	0	0	0	0	0	0	0	0	0	0	0	0	0	0	0	0	0	0	0	0	0	0	0	0	0	0	0	0	0	0	0	0	0	0	0	0
a2dad05462a60efa96f61672ea564beb	0	0	0	0	0	0	0	0	0	0	0	0	0	0	0	0	0	0	0	0	0	0	0	0	0	0	0	0	0	0	0	0	0	0	0	0	0	0	122	0	0	0	0	0	0	0	0	0	0
45637563757e8991916e7bf44449c79c	0	0	0	0	0	0	0	0	0	0	0	0	0	0	0	0	0	0	0	0	0	0	0	0	0	0	0	0	0	0	0	0	0	0	0	0	0	0	0	0	0	0	0	0	0	0	0	0	0
6722cf2404c4be38b2bde80dacad913c	0	0	0	0	0	0	0	0	0	0	0	0	0	0	0	0	0	0	0	0	0	0	0	0	0	0	0	0	0	0	0	0	0	0	0	0	0	0	0	0	0	0	0	0	0	0	0	0	0
c76fac4aa98f05f0a0eef6d6763c7950	0	0	0	0	0	0	0	0	0	0	0	0	0	0	0	0	0	0	0	0	0	0	0	0	0	0	0	0	0	0	0	0	0	0	0	0	0	0	0	0	0	0	0	0	0	0	0	0	0
0f84e5ece2137d1f2db5cd294b72aaed	0	0	0	0	0	0	0	0	0	0	0	0	0	0	0	0	0	0	0	0	0	0	0	0	0	0	0	0	0	0	0	0	0	0	0	0	0	0	0	0	0	0	0	0	0	0	0	0	0
1a7763f74f6841ef360894ab64407149	0	36	0	0	0	0	0	0	0	57	0	0	114	0	140	0	0	13	0	61	0	25	0	0	0	71	0	0	0	0	28	0	46	0	0	0	0	60	26	0	0	0	0	74	0	0	0	0	0
bd97467aaa348d012bd0e650937b0605	0	18	0	31	42	0	0	0	15	13	22	0	0	17	0	17	70	17	13	0	0	0	0	0	0	0	0	0	0	0	0	0	0	0	0	0	0	13	29	0	0	0	31	17	42	0	0	41	0
770a997945f87494d8dabb4dca9425c7	0	0	0	0	0	0	0	0	0	0	0	0	0	0	0	0	0	0	0	0	0	0	0	0	0	0	0	0	0	0	0	0	0	0	0	0	0	0	0	0	0	0	0	0	0	0	0	0	0
ea34d5f70d2305c750d248fc58b216b0	0	0	0	0	0	0	0	0	0	0	0	0	0	0	0	0	0	0	0	0	0	0	0	0	0	0	0	0	0	0	0	0	0	0	0	0	0	0	0	0	0	0	0	0	0	0	0	0	0
1d9363b4f8adb0c4067077e0aa111a2a	0	0	0	0	59	0	0	0	0	0	154	0	0	0	0	0	0	0	0	0	0	123	0	0	0	0	100	0	0	0	0	0	0	0	0	53	0	0	0	0	0	0	111	0	0	0	0	88	147
5a69315741c4acc2ae0a184f28076c6d	0	0	0	0	0	0	0	0	0	0	0	0	0	0	0	98	186	0	0	46	0	0	0	0	0	63	0	0	0	0	0	0	0	0	0	0	0	0	0	0	0	0	0	0	0	0	0	0	0
92e86432388f6d4f874d036eeb7d06c7	0	0	0	0	0	0	0	0	0	0	0	0	0	0	0	0	0	0	0	0	0	0	0	0	0	0	0	0	0	0	0	0	0	0	0	0	25	0	0	0	0	0	0	0	0	0	0	0	0
46d61cdd9bc7e9b0d671202d3947f24c	0	269	0	0	0	0	245	0	0	0	0	0	0	0	0	0	0	0	0	0	144	0	0	0	0	57	127	0	0	0	0	0	0	0	0	0	0	0	0	0	39	0	0	81	0	0	0	0	0
b5b44d656239125989c4475e6185e7c8	0	0	0	0	0	0	0	0	0	110	0	0	0	0	0	0	66	0	0	0	0	0	0	0	0	0	0	0	0	0	0	0	0	0	0	253	398	0	0	0	0	0	0	0	0	0	0	0	0
6f9a0c35c20b35879f106257a19a7422	0	0	0	0	0	0	0	0	0	0	0	0	0	0	0	0	0	0	0	0	0	0	0	0	0	0	0	0	0	0	0	0	0	0	0	32	0	0	0	0	0	0	0	0	0	0	36	0	0
24a43e5da808a4157f409546c387daef	0	0	0	0	0	0	0	0	0	0	0	0	0	0	0	0	0	0	0	0	0	0	0	0	0	0	0	0	0	0	0	0	0	0	0	0	0	0	0	0	0	0	0	0	0	0	0	0	0
7189e2b408cdfff323b4ce1fe93a065f	0	0	0	0	0	0	0	0	0	0	0	0	0	0	0	0	0	0	38	0	0	0	0	0	0	0	0	0	262	39	0	0	0	0	0	0	0	84	0	0	0	0	0	0	118	62	0	0	42
66a4cdec911ef39b6cad29d31d4ffeff	0	37	0	30	35	11	0	0	14	18	26	0	0	18	0	26	83	15	26	0	0	0	0	0	0	0	0	0	0	0	0	0	0	0	31	0	0	21	38	0	0	0	37	19	52	0	0	38	0
97ae1288623d3ee0b8b383af2a11e873	0	0	0	0	0	0	0	0	0	75	0	0	0	0	0	113	91	0	0	0	0	0	0	0	0	0	0	0	0	0	165	0	224	0	0	0	0	0	0	0	0	0	0	0	0	0	0	0	0
e11c2e592c596a2671adc4fc4ad6abaf	0	0	0	0	0	0	0	0	0	0	0	0	0	0	0	0	0	0	0	0	0	0	0	0	0	0	0	0	0	0	0	0	0	0	0	0	0	0	0	0	0	0	0	0	0	0	0	0	0
61a63393df42a08d36141e7dfc8fe546	0	0	0	0	0	0	0	0	0	0	0	0	0	0	0	0	0	0	0	0	0	0	0	0	0	0	0	0	0	0	0	0	0	0	0	0	0	0	0	113	0	0	0	0	0	0	0	0	142
e7724b721071ec8f7f66a5c859f3e66d	0	0	0	0	0	0	0	0	0	0	0	0	0	0	0	0	0	0	0	0	0	0	0	0	0	0	0	0	0	0	0	0	0	0	0	58	0	0	0	0	0	0	0	0	0	0	0	0	77
9c8531707cb42370612e970d7e85ceaa	0	0	0	0	0	0	0	0	0	0	0	0	0	0	0	0	0	0	0	0	0	0	0	0	0	0	0	0	0	0	0	0	0	0	0	0	0	0	0	0	0	0	0	0	0	0	0	0	0
1625c09f2e97fcba4921e5457b612798	0	0	0	0	0	0	0	0	0	0	0	178	0	0	0	0	0	0	0	0	0	0	0	0	0	0	0	0	0	0	0	0	0	0	0	0	0	0	0	0	0	0	0	0	0	0	0	0	0
f6b4002b310a36e89c8274a373fdf6ed	0	0	0	0	0	0	0	0	0	0	0	0	0	0	0	0	0	558	0	0	0	0	0	0	81	0	0	605	0	80	0	0	0	0	77	0	0	0	0	0	0	0	0	0	0	0	0	0	0
14bbf6c5ec846b9624472425b27652e2	0	0	0	0	0	0	0	0	0	0	0	0	0	0	127	0	0	0	0	0	0	39	0	0	0	0	0	0	0	0	0	0	0	0	0	0	0	0	0	0	0	0	0	0	0	0	0	0	0
1796a21fbbd62aafe1f1929c9d89737b	0	141	0	0	116	0	0	0	0	0	0	0	0	0	0	0	0	0	154	0	96	0	0	0	125	0	0	0	270	0	0	0	0	0	0	0	0	0	0	0	0	91	79	0	0	126	142	0	0
e33ef2d3b2ffad8814b660b497eac2e7	0	212	0	0	0	0	0	83	0	0	0	0	0	210	0	0	0	0	0	0	0	121	0	0	0	0	0	163	0	0	0	0	0	40	0	0	0	0	0	0	0	0	0	0	0	0	0	0	0
898ac581f1a04477b80141ec8132dfd6	0	0	0	0	0	0	0	0	0	0	0	0	0	0	0	0	0	0	0	0	0	0	0	0	0	0	0	0	0	0	0	0	0	0	0	0	0	0	0	0	0	0	0	0	0	0	0	0	0
d51d38e7bec18c782c245a9e16e44e24	0	0	1194	0	0	0	0	0	0	0	0	0	0	0	0	0	0	0	0	0	0	0	0	0	0	0	0	0	0	0	0	0	0	0	0	0	0	0	0	0	0	0	0	0	0	0	0	0	0
38f52934c3eebb3187fbfd567f9db376	0	121	0	96	0	0	0	0	70	0	0	141	0	53	0	0	0	0	200	0	0	0	0	0	0	23	139	0	0	0	0	0	206	0	0	0	0	0	0	80	0	0	0	0	115	0	0	0	41
94d3e889e22c69b986585beb4b4e7541	0	0	0	0	0	0	0	0	0	0	0	0	0	0	0	0	0	0	0	0	0	0	0	0	0	0	0	0	0	0	0	0	0	0	0	0	0	0	0	0	0	0	0	0	0	0	0	0	0
c3b763b224a860c9c4d7f3494508c3a5	0	0	0	0	0	0	0	0	0	0	0	0	0	0	0	0	0	0	0	0	0	0	0	0	0	0	0	0	0	0	0	0	0	0	0	0	0	0	0	0	0	0	0	0	0	0	0	0	0
16687637405db34cf91291768f37f675	0	0	0	0	0	0	0	0	0	0	0	0	0	0	0	0	0	0	0	0	0	0	0	0	0	0	0	0	0	0	0	0	0	0	0	0	0	0	0	0	0	0	0	0	0	0	0	0	0
8df62eb0fe382ce869bfecda2f5ef86d	0	0	0	0	141	0	0	0	0	0	0	95	0	0	0	0	0	0	0	0	0	29	0	0	0	0	0	0	0	0	0	0	0	0	0	0	0	0	0	0	0	0	0	0	127	0	164	45	0
57ec4683bfb553423ec166ffc1fcebbc	0	0	0	0	0	0	0	0	183	0	0	0	0	0	0	0	0	0	0	0	0	0	0	0	0	0	0	0	0	0	0	0	0	0	0	0	0	0	0	0	0	0	0	0	0	0	0	0	0
c1ae9c9380eebe538bf77f928dfae15b	0	0	0	0	0	0	0	0	0	315	0	208	0	0	0	0	82	135	0	0	0	0	0	0	0	0	0	0	83	0	0	143	0	0	0	0	0	0	161	0	0	0	0	0	0	0	0	31	114
24d80ed7aec02b756177849747eea696	0	0	0	0	0	0	0	0	0	0	0	0	0	0	0	0	0	0	0	0	0	0	0	0	0	0	0	0	0	0	0	0	0	0	0	0	0	0	0	0	0	0	0	0	0	0	0	0	0
4fd8a8da909e0f2275f20ca3f8419b62	0	0	0	0	0	0	0	0	0	0	0	0	0	0	0	0	0	0	0	0	0	0	0	0	0	0	0	0	0	0	0	0	0	0	0	0	0	0	0	0	0	0	0	0	0	0	0	0	0
73d786a03e9bb9ba2ff7ec6a31704067	0	0	0	0	0	0	0	0	0	0	0	0	0	0	0	0	0	0	0	0	0	0	45	0	0	0	0	0	0	0	0	0	0	0	0	0	32	0	0	0	0	0	0	0	0	0	0	0	0
337406f52cc66f51e15ff7c154891bc7	0	62	0	0	0	167	0	0	0	97	0	0	139	0	75	0	0	27	0	0	0	56	0	0	0	0	0	0	0	0	0	0	47	0	72	0	0	0	33	0	0	0	0	91	0	0	0	0	0
fa59312df76b544164b866f460b93f48	0	0	0	0	0	0	0	0	0	0	0	0	0	0	203	0	0	286	0	0	0	0	0	0	0	0	0	0	0	0	0	0	0	63	0	0	0	0	0	0	318	0	0	0	0	0	0	0	0
f815dc7069f1860ae47867ef56d81213	0	0	0	0	0	0	0	0	48	0	0	0	0	0	0	0	0	0	0	0	0	0	0	0	0	0	0	0	0	0	0	0	0	0	0	0	0	0	0	0	0	0	0	0	0	0	0	0	95
ea14a22c29b009ec3d69913f19140de7	0	0	0	0	0	0	0	0	246	0	0	0	0	0	0	0	0	0	0	0	349	0	0	0	0	0	0	0	0	0	0	0	0	0	0	0	0	0	0	0	0	0	0	0	0	0	0	0	0
29a3c49e4fe536533414aeda2577a9fa	0	0	0	0	0	0	0	0	0	0	0	0	0	0	0	0	0	0	0	290	0	0	0	0	0	0	0	0	0	0	0	0	0	0	0	0	0	0	0	0	0	0	0	0	330	0	0	0	0
c247a36809b30d59b49d4cf5dc84714c	0	0	0	0	0	0	0	0	0	0	0	0	0	0	0	0	0	0	0	0	0	0	0	0	0	0	0	0	0	0	0	0	0	0	0	0	0	0	0	0	0	0	0	0	0	0	0	0	0
f2b33bf8928f470df7d21801f4f4fde8	0	0	0	0	0	0	0	0	0	0	0	0	0	0	0	0	0	0	0	68	0	0	0	0	0	0	0	0	0	0	0	0	0	0	0	0	0	0	0	0	0	0	0	0	0	0	0	0	0
2c96f98e823196f523275e016f45c784	0	63	0	117	0	0	183	0	0	0	0	0	0	0	0	0	0	0	0	0	0	0	0	0	0	0	0	0	0	0	0	0	0	0	0	0	0	0	18	0	60	0	0	25	0	0	0	0	0
fc9388448de1c4a5c6fd6247bed80e56	0	0	0	0	0	0	0	0	0	0	0	0	0	0	0	0	53	0	0	0	0	0	0	0	0	0	0	0	0	0	0	0	0	0	0	0	0	0	0	0	0	0	0	0	0	0	0	0	0
c9f61ce0c401211c9f2390a2573843da	0	0	0	0	0	0	0	0	0	0	0	0	0	0	0	0	0	0	0	0	0	0	0	0	0	0	0	0	0	0	0	0	0	0	0	0	0	0	0	0	0	0	0	0	0	0	0	0	0
ea0150a3e9b8fd007db41dfa12027579	0	0	0	267	48	0	0	0	0	0	0	0	0	97	103	0	116	154	0	0	0	0	0	0	0	0	0	0	0	0	0	0	77	0	0	0	0	0	0	0	0	0	0	0	0	0	0	0	0
89be9d5205c09cd773d7979d36869c8f	0	0	0	0	0	0	0	112	0	0	0	0	0	0	0	0	0	0	0	0	0	0	0	0	0	0	0	0	0	0	0	0	0	44	0	0	0	0	0	0	0	0	0	0	0	0	0	0	0
c30d9a24d08b7ccd26ef69902c2dbf71	0	0	0	0	0	0	0	0	0	0	0	0	0	0	0	0	0	0	0	0	0	0	0	0	0	0	0	0	0	0	0	0	0	0	0	0	0	0	0	0	0	0	0	0	0	0	0	0	0
cdc1f1c1355398c0b5fbce4dddff98cb	0	0	0	0	0	0	0	0	0	0	283	0	0	0	0	0	0	0	0	0	0	82	0	0	145	0	0	0	0	0	0	215	0	0	0	0	0	0	235	0	0	0	0	0	0	0	0	0	0
fe3ee5405c8331bc41cfa551d08260a7	0	0	0	0	0	0	0	0	0	0	0	0	0	0	0	0	0	0	0	0	0	0	0	0	0	0	0	0	0	0	0	0	0	0	0	0	0	0	0	0	0	0	0	0	0	0	0	0	0
430ea46e490c81deaa5c40754d67261f	0	0	0	0	0	0	0	0	0	0	0	0	0	0	0	0	0	0	0	0	0	0	0	0	0	0	0	0	0	0	0	0	0	0	0	0	0	0	0	0	0	0	0	0	0	0	0	0	0
df62fffc7fe2331b5de3fb44477a93a8	0	0	0	0	113	0	0	0	0	0	0	0	0	0	0	0	0	0	0	264	0	0	0	0	0	0	0	0	0	368	0	0	0	0	0	0	0	0	0	0	0	0	0	0	0	0	0	0	209
7f5b604b4057e6524aedeb1cdf269d4b	0	0	0	0	0	0	0	0	0	0	0	0	0	0	0	0	0	0	0	0	0	0	0	132	0	0	0	0	0	143	0	0	0	0	0	0	0	0	0	0	0	0	0	182	0	0	0	0	0
bb371e804b7f63addbd83187e09de2db	0	0	0	0	0	0	0	0	0	0	0	0	0	0	0	0	0	0	0	0	0	0	0	0	0	0	0	0	0	0	0	0	0	0	0	0	0	0	0	0	0	0	0	0	0	0	0	0	0
d2857ed5e9ea9ace78d648e04fe313bb	0	0	0	0	0	0	0	0	31	0	0	0	0	0	0	0	0	0	0	0	0	0	0	0	0	0	0	0	85	0	0	0	0	0	76	0	0	0	0	0	0	0	0	0	366	0	85	0	374
15454be27882baf03176c067524ba68f	0	0	0	0	0	0	0	0	0	99	0	0	0	0	0	0	228	0	83	0	0	0	0	0	0	0	0	0	0	0	0	0	0	0	0	0	0	0	40	157	0	0	0	0	0	0	0	0	0
87ce8467670ff3d4b95780875f276334	0	0	0	0	0	0	0	0	0	0	0	0	0	0	0	0	0	0	0	0	0	0	0	0	0	0	0	0	0	0	0	0	0	0	0	0	0	0	0	0	0	0	0	0	0	0	0	0	0
1182a99e259ae362e902a93ee5537a1a	0	0	0	0	0	0	0	0	0	0	0	0	0	0	0	0	0	0	0	0	0	0	0	0	0	0	0	0	0	0	0	0	0	0	0	0	0	0	0	0	0	0	0	0	0	0	0	0	0
29dba0ed0e4b3bc284c9692dd5e7f2b1	0	0	0	0	0	0	0	0	0	0	0	0	0	0	0	0	0	0	0	0	0	0	0	0	0	0	0	0	0	0	0	0	0	0	0	0	0	0	0	0	0	0	0	0	0	0	0	0	0
db5d555ddc8a17208a7522bad79a2ddc	0	0	0	0	0	0	0	0	0	0	0	0	0	0	0	0	0	0	0	0	0	0	0	200	0	0	0	184	0	0	0	0	0	0	0	0	0	0	0	0	0	0	0	0	0	0	0	0	0
308f473cf90a9885b28f1fbcac8bb7b5	0	0	0	0	0	0	0	0	0	0	0	0	0	0	0	0	0	0	0	0	0	0	0	0	0	0	0	0	0	0	0	0	0	0	0	0	0	0	0	0	0	0	0	0	0	0	0	0	0
6a71393ea0595954a3bddad738f27d66	0	0	0	0	0	0	0	0	0	0	0	0	0	0	0	0	0	0	0	0	0	0	0	0	0	0	0	0	0	0	0	0	0	0	0	0	0	0	0	0	0	0	0	0	0	0	0	0	0
4633cd1886d86d2c618469fde00b5398	0	0	0	0	0	0	0	0	0	0	0	0	0	0	0	0	0	0	0	0	0	0	0	0	0	0	0	0	0	0	0	0	0	0	0	0	0	0	0	0	0	0	0	0	0	0	0	0	0
b2c5ab4a91dcfef3524b79028922921e	0	0	0	0	0	0	0	0	0	0	0	0	0	0	0	0	0	0	0	0	0	0	0	0	0	0	0	0	0	0	0	0	0	0	0	0	0	0	0	0	0	0	0	0	0	0	0	0	0
f9d1b66c52c97f5a048ec125642e5dd1	0	0	0	0	0	0	0	0	0	0	0	0	0	0	0	0	0	0	0	0	0	0	0	0	0	0	0	0	0	0	0	0	0	0	0	0	0	0	0	0	0	0	0	0	0	0	0	0	0
5caed2038a10ea9d86803c41ba14900d	0	0	0	0	0	61	0	0	0	0	0	0	0	49	0	0	0	0	43	0	0	47	0	0	0	0	98	0	0	0	0	0	0	0	0	0	0	130	87	43	0	78	0	0	33	126	0	84	0
fcbe0bc27eef42278088b8219d29425a	0	0	0	0	0	0	0	0	0	0	0	0	0	0	0	0	0	0	0	0	0	0	0	0	0	0	0	0	0	0	0	0	0	0	0	0	0	0	0	0	0	0	0	0	0	0	0	0	0
711cff602adf16375c412496920c0d06	0	0	0	0	0	0	0	0	0	0	0	0	0	0	0	0	0	0	0	0	0	0	189	198	0	0	0	0	0	0	0	0	0	58	0	0	95	0	0	0	0	0	0	0	0	161	0	0	0
b03bcbabddfb1b8fafced8e0c1f25b54	0	0	0	0	0	0	0	0	0	0	0	282	0	0	0	0	0	187	0	384	0	0	0	0	0	0	0	0	0	0	0	0	0	205	0	382	0	0	0	0	0	0	0	0	0	0	0	0	0
557d4a2c446d88448fcd3dff80b8b519	0	0	0	0	0	0	0	0	64	0	0	0	0	36	0	41	36	156	0	145	139	0	0	0	0	51	0	0	0	0	0	0	0	0	35	123	0	0	0	0	0	0	0	0	0	0	0	0	0
abe7110f523cae53dcbde3fb1c5f402a	0	0	0	0	0	0	0	0	0	0	0	0	0	0	0	0	0	0	0	0	0	0	0	0	0	0	0	0	0	0	0	0	0	0	0	0	0	0	0	0	0	0	0	0	0	0	0	0	0
6195af82d4381becf6a60cb2b2b45a53	0	0	0	0	0	0	0	0	0	0	0	0	0	0	0	0	0	0	0	0	0	0	0	0	0	0	0	0	0	0	0	0	0	0	0	0	0	0	0	0	0	0	0	0	0	0	0	0	0
1f5790202d84c8151fadaed03d1072eb	7	0	0	0	0	0	0	0	0	0	0	0	0	0	0	0	0	0	0	0	0	0	0	0	0	0	0	0	0	0	0	0	0	0	0	0	0	0	0	0	0	0	0	0	0	0	0	0	0
db1373a48ff1917437b21602594ef520	0	0	0	0	0	0	0	0	0	0	0	0	0	0	0	0	0	0	425	0	0	0	0	0	212	0	0	0	0	0	0	0	0	0	0	0	0	0	0	0	0	230	360	0	0	0	0	0	0
c0095d31b1fc2d17152624b4d243c76d	0	0	0	0	0	0	0	0	0	0	0	0	0	0	0	0	0	154	0	0	0	0	0	0	0	0	0	0	0	0	0	0	61	0	0	0	74	0	0	0	0	47	0	149	0	0	42	0	0
418cab4a56788dcb8c0ff166c393b95b	0	0	0	0	0	0	0	0	0	0	0	0	0	0	0	0	0	0	0	0	0	0	0	0	0	0	0	0	0	0	0	0	0	27	0	0	0	0	0	0	0	0	0	0	0	0	0	0	0
8db97e46b63a27f00c21912e9d11b939	0	0	0	0	0	0	0	0	0	0	0	0	0	0	0	0	0	0	0	0	0	0	0	0	0	0	0	0	0	0	0	0	0	0	0	70	0	0	0	0	0	0	0	0	0	0	0	0	0
c592c4bf92a33669a3bc337f72132927	0	0	0	0	128	0	235	0	0	0	88	0	0	0	105	0	0	0	0	111	0	87	0	0	0	0	0	0	0	0	0	36	0	0	0	0	0	0	0	0	0	0	80	0	0	0	0	0	0
8fdcc8a9aab9541971b8cd4c9eae8260	0	0	0	0	0	215	0	0	0	0	55	0	0	0	0	60	0	0	69	0	0	0	0	0	0	0	0	0	0	0	0	0	0	0	0	0	0	44	309	218	0	0	0	0	0	0	0	0	0
99f6792b3726cb2eb52c4027ec8f17e4	0	110	0	0	0	138	0	0	0	0	0	0	0	0	0	0	0	0	0	0	0	0	0	0	0	0	0	0	61	0	0	0	0	0	0	0	0	0	0	0	0	0	0	0	0	0	0	0	0
7edb2570a61b51e7d4f2fafa2d8b00b1	0	0	0	0	0	0	0	0	0	0	0	0	0	0	0	20	0	0	0	0	0	0	0	0	0	0	0	0	0	0	0	0	0	0	0	0	0	0	0	0	0	0	0	0	0	0	0	0	0
5441d5172834608032edbc8b572088ba	0	0	0	0	0	0	0	0	0	0	107	0	0	0	0	0	0	0	0	0	0	0	0	0	0	0	0	0	0	0	0	0	0	0	0	0	0	0	0	0	0	0	0	0	0	0	0	0	0
7c67f2ce6af9deabfc5e2a6214fc7429	0	0	0	0	0	0	0	0	0	0	0	0	0	0	0	0	0	0	0	0	0	0	0	0	0	0	0	0	0	0	0	0	0	0	0	130	0	0	0	0	0	0	0	0	0	0	0	0	0
30d0a1018e565e596268def0d8e170d5	0	0	0	0	242	0	0	0	0	0	0	0	0	0	0	42	0	0	0	370	0	0	0	0	0	0	0	0	136	64	0	0	0	0	0	0	0	0	0	0	0	0	0	0	0	0	0	0	0
511de08ad99bcf9e8cd0c3421dae6eb2	0	0	0	0	0	0	0	0	0	0	0	0	0	0	0	0	0	0	0	0	0	0	0	0	0	0	0	0	0	0	0	0	0	0	0	0	0	0	0	0	0	0	0	0	0	0	0	0	0
7d0102f31d82a477cdafcc38f3f83739	0	0	0	0	0	0	0	0	0	0	0	0	0	0	0	0	0	103	0	0	0	0	0	0	0	0	0	0	0	0	30	0	114	104	0	0	81	0	62	0	0	0	0	59	0	0	0	0	0
500c1a4df6be5e61cf7729a4454fcd96	0	0	0	0	0	0	0	0	0	0	0	0	0	0	0	0	0	0	0	0	0	0	0	0	0	0	0	0	0	0	0	0	0	0	0	0	0	0	0	0	0	0	0	0	0	0	0	0	0
1e9e960e6326914278d2a43570c575c0	0	0	0	0	0	0	0	0	0	0	0	0	0	0	0	0	0	0	0	0	0	0	0	0	0	0	0	0	0	0	0	0	0	0	0	0	0	0	0	0	0	0	0	0	0	0	0	0	0
d721873d5a1d5c3484a1b8c17beb292a	0	104	0	0	0	0	0	0	91	0	0	151	0	49	0	0	0	0	204	0	0	0	0	0	0	22	136	0	0	0	0	0	0	0	0	0	146	0	0	65	0	0	0	0	129	0	0	0	31
0aa2e8c74fe30023e11d2350b2f4e458	0	0	0	0	0	0	0	0	0	0	171	0	0	0	133	0	0	0	0	0	352	0	0	0	0	0	0	0	0	0	0	84	0	0	0	0	0	0	0	0	0	0	0	0	0	0	0	0	0
6c0fafd2a57d677e741507ce72c9dd29	505	0	0	0	0	0	0	0	0	393	0	0	0	0	0	0	0	0	308	0	0	0	0	0	0	0	0	0	0	0	0	0	0	0	0	0	0	0	0	0	0	0	0	0	0	0	0	0	0
a096153741388a1e5838719e78065bb5	0	0	0	0	0	0	0	0	0	0	206	0	0	85	0	0	0	0	0	0	0	0	0	0	0	0	96	0	152	0	95	0	0	0	0	0	111	0	0	0	0	0	0	0	0	123	0	0	0
7c30213536908ad82abbdc7e8b0a189b	0	0	0	0	0	0	0	0	0	0	0	0	0	0	0	0	0	0	0	0	0	0	0	0	0	0	0	0	0	0	0	0	0	0	0	0	0	0	0	0	0	0	0	0	0	0	0	0	0
60caa47484df7d84072e9d9061925226	0	0	0	0	0	0	0	0	0	0	0	0	0	0	0	0	0	0	0	0	0	0	0	0	0	0	0	0	0	0	0	0	0	0	0	0	0	0	0	0	0	0	0	0	0	0	0	0	0
6850d6c1329e31f2b6b86c3ded6b1557	0	0	0	38	78	0	0	0	0	78	52	0	46	0	63	0	0	0	122	0	0	0	0	35	0	0	0	0	0	0	0	0	0	0	0	0	0	0	0	0	0	0	0	0	0	0	0	35	0
475304279e090d565655ca0368dd109d	0	0	0	0	0	0	0	0	0	0	0	0	0	0	0	0	0	0	0	0	0	0	0	0	0	0	0	0	0	0	0	0	0	0	0	0	0	0	0	0	0	0	0	0	0	0	0	34	0
776de4e0bec92bc78b666b3101915e42	0	0	0	0	0	0	0	0	0	0	0	0	0	0	0	0	0	0	0	0	0	0	0	0	0	0	0	0	0	0	0	0	0	77	0	0	0	0	0	0	0	0	0	0	0	146	0	0	0
1f46dfba7931b5c21804bd0869a6a8ae	0	0	0	0	77	0	0	0	0	340	0	0	0	133	35	79	334	0	0	0	0	0	0	0	0	0	0	0	0	0	0	0	26	0	0	0	0	0	0	0	0	0	0	0	0	0	0	0	0
e6c54f576b98f017c045f92809839d24	0	0	0	0	0	0	0	0	0	0	0	0	0	0	0	0	0	0	0	0	0	0	0	0	0	0	0	0	0	0	0	0	0	0	0	0	0	0	0	0	0	0	0	0	0	0	0	0	0
495f9e77d391f98db29b8570ea0a3b11	0	0	0	0	0	0	0	0	0	0	0	0	0	0	0	0	0	0	0	0	0	0	0	0	0	0	0	0	0	0	0	0	0	0	0	0	0	0	0	0	0	0	0	0	0	0	0	0	0
44071f45e4504b67b26e2bfb255f4a17	0	0	0	0	0	0	0	0	0	0	0	0	0	0	0	0	0	0	0	0	0	0	0	0	0	0	0	0	0	0	0	0	0	0	0	0	0	0	0	0	0	0	0	0	0	0	0	0	0
aa75522e1e3440d68282e0beff5179a5	0	0	0	0	143	0	0	0	0	52	0	118	0	0	94	0	0	0	0	0	0	47	0	0	0	0	161	0	0	0	0	0	0	0	0	0	0	0	0	191	0	0	0	0	95	0	0	0	0
d49226f2986ea61da4ec669755d0d66c	0	0	0	0	0	0	0	0	0	0	0	0	0	0	0	0	0	0	0	0	0	0	0	0	0	0	0	0	0	0	0	0	0	0	0	0	0	0	0	0	0	0	0	0	0	0	0	0	0
c60d6cf4f0c0e76e6774ed235e203bb0	0	0	0	0	0	0	0	0	0	0	0	0	0	0	0	0	0	0	0	0	0	0	0	0	0	0	0	0	0	0	0	0	0	0	0	0	0	0	0	0	0	0	0	0	0	0	0	0	0
ff5ac474dad31582a7e6b90ffd0da273	0	0	0	0	0	0	0	0	0	50	0	0	0	0	0	126	0	0	0	0	0	0	0	0	0	0	0	0	64	0	0	0	0	0	0	0	0	0	0	0	0	0	171	230	0	0	0	0	0
4accd2adaf43a4a7142b6de311d3c28c	0	0	0	43	0	0	0	0	0	0	0	0	0	0	0	0	0	0	0	0	0	0	0	0	0	0	0	0	0	0	0	0	0	0	0	0	0	0	0	0	0	0	0	0	0	0	0	0	0
333b4f3e1532541c82c2fa3fa2a82eec	0	0	0	89	0	0	35	0	41	0	82	0	0	0	0	0	0	0	0	0	0	0	0	0	0	0	0	0	0	0	0	0	0	0	0	0	0	0	0	0	0	54	0	0	24	0	0	0	0
cd9c2ca2ca55f6f130c08f56e2ab033a	0	0	0	0	0	0	0	0	0	0	0	0	0	0	0	0	0	0	0	0	0	0	0	0	0	0	0	0	0	0	0	0	0	0	0	0	0	0	0	0	0	0	0	0	0	0	0	0	0
f6d0c80991b2d7d0c7ef9419fd06d890	0	0	0	0	0	0	0	0	0	0	0	0	0	0	0	0	0	0	0	0	0	0	0	0	0	0	0	0	0	0	0	0	0	0	0	0	0	0	0	0	0	0	0	0	0	0	0	0	0
8ce64092be60c3c78c2a3819263e263c	60	0	0	0	127	0	0	0	0	0	67	0	0	82	117	0	0	0	0	0	0	0	0	0	0	0	0	0	74	0	0	0	0	0	397	0	0	0	0	0	0	0	0	0	0	0	0	90	0
5d5886dadf15476a5b136e557bb408f1	0	0	0	0	123	0	0	0	0	0	0	133	0	0	0	0	0	0	42	334	0	0	0	0	0	33	0	0	0	0	0	33	0	0	0	0	0	0	0	12	229	35	54	0	71	0	0	0	0
1474239cbde84287808443a6976fd058	0	0	0	0	0	0	0	0	0	0	0	0	0	0	0	0	0	0	0	0	0	0	0	0	0	0	0	0	0	0	0	0	0	38	0	165	486	0	0	0	0	0	0	0	0	0	0	0	0
eccce3e80bb8d6b6ad50315d50512d3f	0	0	0	0	0	0	0	0	0	0	0	0	0	0	0	0	0	0	0	0	0	0	0	0	0	0	0	0	0	0	0	0	0	0	0	0	0	0	0	0	0	0	0	0	0	0	0	0	0
ad3a3da7b3c9aebfc89f5f94b31b4f40	0	0	0	0	0	0	0	0	0	0	0	0	0	0	0	0	0	0	0	0	0	0	0	0	0	0	0	0	0	0	0	0	0	0	0	0	0	0	0	0	0	0	0	0	0	0	0	0	0
2f93c4bc335598bbecb60ff81505e5dc	0	0	0	0	0	0	0	0	0	0	77	0	0	0	0	63	0	0	60	0	0	0	259	0	0	0	0	0	0	0	0	0	0	0	0	301	0	67	0	199	0	0	0	0	0	0	0	0	0
d2d04a4d9b488f9d956c8b861f5113c8	0	0	0	0	0	0	0	0	0	0	0	0	0	0	0	39	0	0	0	0	0	0	0	0	0	0	0	0	0	0	0	0	0	0	0	0	0	0	0	0	0	0	0	0	0	0	0	0	0
4d9184c46580e22b098f24d8c3dcf062	0	0	0	0	0	0	0	0	0	0	0	0	0	0	0	0	0	0	0	0	0	0	0	0	0	0	0	0	0	0	0	0	0	0	0	0	0	0	0	0	0	0	0	0	0	0	0	0	0
acc8995fa8433eed0a0a3b4719d812c9	0	0	0	0	0	0	0	0	0	0	0	0	0	0	0	0	0	0	0	0	0	0	0	0	0	0	0	0	0	0	0	0	0	0	0	0	0	0	0	0	0	0	0	0	0	0	0	0	0
4f42113db07cdce6c9dd7d8f452716f5	0	0	0	0	0	0	0	0	0	0	0	0	0	0	0	0	0	0	0	0	0	0	0	0	0	0	0	0	0	0	0	0	0	0	0	0	0	0	0	0	0	0	0	0	0	0	0	0	0
66063ba7e43329b853451e336bb4c12a	0	0	0	51	52	0	0	0	0	166	95	0	16	0	48	0	0	0	74	0	0	0	0	22	0	0	0	0	138	0	0	0	0	0	0	0	0	0	0	0	0	0	0	0	0	0	0	31	0
4eb79be792bc52af7d7cb8b27361a227	0	0	0	0	0	0	0	0	0	0	0	162	0	0	138	0	65	132	0	0	0	0	0	0	0	0	0	0	50	0	0	225	0	0	0	0	0	0	103	0	0	0	0	0	0	0	0	66	63
ffe9b0311ee3c8ee5238a7cb49f6853e	0	0	0	0	0	0	0	0	0	0	0	0	0	0	0	0	0	0	0	0	0	0	0	0	0	0	0	0	0	0	0	0	0	0	0	0	0	0	0	0	0	0	0	0	0	0	0	0	0
e67c6ea5800aae2f7552e64faa2fd090	0	0	0	0	0	0	0	0	0	0	0	0	0	0	0	0	0	0	0	0	0	0	0	0	0	0	0	0	0	0	0	0	0	0	0	54	0	0	0	0	0	0	0	0	0	0	0	0	0
b5fa3625ffa164f735fe02f882f7c339	0	324	0	0	0	0	0	0	0	99	0	0	0	0	0	0	0	0	0	0	0	0	0	0	0	0	0	0	0	0	0	0	0	0	0	0	0	0	0	0	0	0	24	246	0	0	66	0	0
565859c8bf6accffb8653ed2d8baa000	0	0	0	0	0	0	0	0	0	0	0	0	0	0	0	0	0	0	0	0	0	0	0	0	0	0	0	0	0	0	0	0	0	0	0	0	0	0	0	0	0	0	0	0	0	0	0	0	138
200b26620d2e59eb439668a897daf5fa	0	39	0	0	0	0	0	0	0	0	0	0	0	0	0	0	65	0	0	0	0	0	0	0	0	0	0	0	0	0	0	0	0	0	0	0	0	0	0	58	0	0	0	38	0	0	0	0	0
a7d8d28031079218baa8cedda9fee0f3	0	0	0	0	109	0	0	0	0	0	0	0	0	0	0	0	0	0	0	0	0	0	148	229	0	0	0	0	0	0	0	0	0	0	0	0	79	0	0	0	0	0	0	0	0	0	0	0	0
562737922bb936324b17af71c69e8ea6	0	0	0	0	0	0	0	0	0	0	0	330	0	0	0	0	0	0	0	0	0	160	0	0	0	0	0	0	0	0	0	0	0	0	0	0	0	0	0	0	0	0	445	0	0	0	0	0	0
2e6c3482194bb18996a7dfc647febf6d	0	0	0	0	0	0	0	0	0	0	0	0	0	0	0	0	0	0	0	0	0	0	0	0	0	0	0	0	0	0	0	0	0	0	0	0	0	0	0	0	0	0	0	0	0	0	0	0	0
a5475bfb28ca551d48595388370acad9	0	0	0	0	0	0	0	0	0	0	0	59	0	0	0	0	0	0	15	0	0	0	0	0	0	0	0	0	0	0	0	0	0	0	0	0	0	0	53	0	0	180	0	0	0	0	0	0	0
f6982247872d739870f5e3e5d153930f	0	0	0	0	0	0	0	0	0	0	0	0	0	0	0	0	0	0	0	0	0	0	0	0	0	0	0	0	0	0	0	0	0	0	0	0	0	0	0	0	0	0	0	0	0	0	0	0	0
d3a27fda069d49591e046805301ce7d6	0	0	0	0	0	0	0	0	0	0	0	0	0	0	0	0	0	0	0	0	0	0	0	0	0	0	0	0	0	0	0	0	0	0	0	0	0	0	0	0	0	0	0	0	0	0	0	0	0
71741542f82bfb4130f85d63928f58cc	0	0	0	0	0	0	0	0	0	0	0	0	0	0	0	0	0	0	0	0	0	0	0	0	0	0	0	0	0	0	0	0	0	0	0	0	0	0	0	0	0	0	0	0	0	0	0	0	0
eab2c4fdf1ec1e29725989b1e3ef9fdd	0	0	0	0	0	0	0	0	0	0	0	0	0	0	0	0	0	0	0	0	0	0	0	0	0	0	0	0	0	0	0	0	0	0	0	0	0	0	0	0	0	0	0	0	0	0	0	0	0
81af4d6a3e8a4d61d5b973a7792e469d	0	0	0	0	0	0	0	0	0	0	0	0	0	0	0	0	0	0	0	0	0	0	0	0	0	0	0	0	0	0	0	0	0	0	0	0	0	0	0	0	0	0	0	0	0	0	0	0	0
dd513358510c6d878ed22443fc723af4	0	0	0	0	0	0	0	0	0	0	0	0	0	0	0	0	0	0	0	0	0	0	0	0	0	0	0	0	0	0	0	0	0	0	0	0	0	0	0	0	0	0	0	0	0	0	0	0	0
23690b24669aae2b3e186d4437271d00	0	35	0	0	157	149	0	0	0	0	0	0	0	0	0	0	0	0	0	0	0	0	0	0	0	0	0	0	0	0	0	0	89	0	0	0	0	0	0	0	0	0	0	0	0	0	0	0	0
a67ec5a8688a4341ef975e127c4b2562	0	0	0	0	0	0	0	0	0	0	0	0	0	0	0	0	40	0	0	0	0	0	0	0	0	0	0	0	0	0	0	0	0	0	0	0	0	0	0	0	0	0	0	0	0	0	0	85	0
02d31eec865884650188b8f5e1a52a56	0	0	0	0	0	0	0	0	0	0	0	0	0	0	0	0	0	0	0	0	0	36	0	0	0	0	0	0	0	0	0	0	0	0	0	0	0	0	70	0	0	0	0	0	0	0	0	0	47
3cdc5c4ffc05b04b4b11f928cc6aad03	0	14	0	0	0	52	0	0	0	0	11	0	0	14	0	0	0	0	0	0	0	0	0	0	0	0	0	0	0	0	0	0	0	0	0	0	0	0	0	13	0	0	0	0	0	0	0	25	22
c339901421259067c2517b19e0d1f2e5	0	0	0	0	0	0	0	0	0	0	0	0	0	0	0	0	0	0	0	0	0	0	0	0	0	0	0	0	0	0	0	0	0	0	0	0	0	0	0	0	0	0	0	15	0	0	0	0	0
9aebff671596b439edc5895b4aa87f9a	0	0	0	0	0	0	0	0	0	161	0	0	0	0	0	0	203	0	64	0	0	0	0	0	0	0	0	0	0	0	0	0	0	0	0	0	0	0	0	206	0	0	0	0	0	0	0	0	0
487f2c959a2509174f645af91c514f73	0	0	0	0	0	0	0	0	0	0	0	0	0	0	0	0	0	0	0	0	0	0	0	0	0	0	0	0	0	0	0	0	0	0	0	0	0	0	0	0	0	0	0	0	0	0	0	0	0
84043670e82571ea46a575ef49497815	0	0	0	0	0	0	0	0	0	0	0	0	0	0	0	0	0	0	0	0	0	0	0	0	0	0	0	0	0	0	0	0	0	0	0	0	0	0	0	0	0	0	0	0	0	0	0	0	0
3f541120d7884220751ff15ef0926b81	0	0	0	98	69	0	0	0	0	0	0	0	0	0	0	0	0	0	0	0	0	0	0	0	0	0	0	33	0	0	0	0	0	0	0	0	0	0	0	0	0	0	0	0	253	0	0	0	0
f4111fc4e971a55faad12ae98059f2c7	0	127	0	0	0	0	0	0	0	21	0	0	0	0	0	80	0	119	0	0	0	0	0	0	0	0	0	0	0	0	0	0	119	0	0	0	0	0	0	0	0	0	41	0	0	0	0	0	58
e44e5a096a2563bf8e4e4e871973eebf	0	0	0	0	0	0	0	0	0	0	0	0	0	0	0	0	0	0	0	0	0	0	0	0	0	0	0	146	0	0	0	0	0	0	0	65	0	0	0	0	0	0	0	0	0	0	0	0	0
1aa0ecbd2e84a92a417aae5206cd2fae	0	0	0	0	0	0	0	0	0	0	0	0	0	0	0	0	0	0	0	0	0	0	0	0	0	0	0	0	0	0	0	0	0	0	0	0	0	0	0	0	0	0	0	0	0	0	0	0	0
e5f310e4be89eeee38cf72f8444d96f7	0	0	0	0	0	0	0	0	0	0	0	0	0	0	0	0	0	0	0	0	0	0	0	0	0	0	0	0	0	0	0	0	0	0	0	0	0	0	0	0	0	0	0	0	0	0	0	0	0
afa67cf28a95adc7d95fd2bf46d283f9	0	0	0	0	0	0	0	0	0	0	0	0	0	0	0	0	0	0	0	0	0	0	0	0	0	0	0	0	0	0	0	0	0	0	0	0	0	0	0	0	0	0	0	0	0	0	0	0	0
fc0db55999046bc3669641ddd80627fc	0	0	0	0	0	0	0	0	0	0	0	0	0	0	0	0	0	0	0	0	0	0	0	0	0	0	0	0	0	0	0	0	0	0	0	0	0	0	0	0	0	0	0	0	0	0	0	0	0
7c6a4dfccfdf0443d0412bdc79dca80f	0	0	0	0	0	0	23	0	10	0	39	0	0	0	0	0	0	0	0	0	0	0	0	0	0	0	0	0	0	0	0	0	0	0	0	0	0	0	0	0	0	37	0	0	18	0	0	0	0
86107c5a9221319a4eafe031b2f7da9a	0	0	0	0	0	0	0	0	0	0	0	0	0	0	0	0	0	0	0	77	0	0	0	0	0	0	0	0	0	0	0	0	0	0	0	0	0	0	0	0	0	0	0	0	0	0	0	0	0
95c9e1f9d3034c05f8f5314bdc79a75f	0	0	0	0	0	0	0	0	0	0	0	0	0	0	0	32	28	0	0	0	0	0	0	0	0	0	0	0	0	0	0	0	0	0	0	0	0	0	0	0	0	0	0	0	0	0	0	0	0
f33b5646088bcc3a6b1a98cb3c0a275e	0	0	0	0	0	0	0	0	0	0	0	0	0	0	0	0	0	0	0	0	0	0	0	0	0	0	0	0	0	0	0	0	0	0	0	0	0	0	0	0	0	0	0	0	0	0	0	0	0
8669a4947dc685dd29f9c5641d755c75	0	0	0	0	0	0	0	0	0	0	0	0	0	0	0	0	0	0	0	0	0	0	0	0	0	0	0	0	0	0	0	0	0	0	0	28	0	0	0	82	0	0	0	0	0	0	61	0	0
b7e1344e78f2759a4de744300a7b4b25	0	0	0	0	0	0	0	0	0	0	0	0	0	0	0	0	0	0	0	0	0	0	0	0	0	0	0	0	0	0	0	0	0	0	0	0	0	0	0	0	0	0	0	0	0	0	0	0	0
60220f764938b62e5063a8d32e019f76	0	0	0	0	0	0	0	0	0	0	0	0	0	0	83	0	0	0	0	53	0	0	0	0	0	0	0	0	25	0	0	0	0	0	0	0	0	0	0	342	0	0	0	102	0	0	0	0	0
cacd3de46ac3532334bd29187bb25df4	0	0	0	0	0	0	0	0	0	0	0	0	0	0	0	0	0	0	0	0	0	0	0	0	0	0	0	0	0	0	0	0	0	0	0	0	0	0	0	0	0	0	0	0	0	0	0	0	0
50153016763140eec0c31e7bcc27caf7	0	0	0	0	0	0	0	0	0	0	0	0	0	0	0	0	0	0	0	0	0	0	0	0	0	0	0	0	0	0	0	0	0	0	0	89	131	0	0	0	0	0	0	0	0	0	0	0	0
b58e5c8c2c7b23719c489cd498ae9f59	0	0	0	0	0	0	0	0	0	0	0	0	0	0	0	0	0	0	0	0	0	0	0	0	0	0	0	0	0	0	0	0	0	0	0	0	0	0	0	0	0	0	0	0	0	0	0	0	0
3ad2e155f58d98d47652af961a7350fe	0	0	0	0	0	0	0	0	0	0	0	0	0	0	0	0	0	0	0	0	0	0	0	0	0	0	0	0	0	0	0	0	0	0	0	0	0	0	0	0	0	0	0	0	0	0	0	0	0
49455307edc9ae39bbd464605f8ff8ea	0	63	0	0	0	0	0	0	0	0	325	0	0	0	0	56	0	0	0	0	0	0	0	0	0	0	0	0	0	0	0	0	0	0	0	0	0	0	0	0	0	40	34	0	0	0	0	274	0
f5238170cbc668a277d9fcad93f98505	0	0	0	0	0	0	0	0	0	0	0	0	0	0	0	0	0	0	0	0	0	0	0	0	0	0	0	0	0	0	0	0	0	0	0	0	0	0	0	0	0	0	0	0	0	0	0	0	0
d996634afe9a28e19990dc554231008b	0	0	0	0	0	0	0	0	0	0	0	0	0	0	0	0	0	0	0	0	0	0	0	0	0	0	0	0	0	0	0	422	0	69	240	0	0	0	0	0	0	0	0	0	0	0	0	0	0
e69a3761f8da5fcd8f25aed29322cba5	0	0	0	0	0	0	0	0	0	0	0	0	0	0	0	0	0	0	0	0	0	0	0	0	0	0	0	0	0	0	0	0	0	0	0	0	0	0	0	0	0	0	0	0	0	0	0	0	0
ff5cf4e8c3068a368f9f594200fa6811	0	0	0	0	0	0	0	0	0	0	0	0	0	0	0	0	0	0	0	0	0	0	0	0	0	0	0	0	0	0	0	0	0	0	0	0	0	0	0	0	0	0	0	0	0	0	0	0	0
a90308dce1b93fcc3dbef70a0030a0b9	0	0	0	0	0	0	0	0	0	36	0	0	0	0	0	0	0	0	0	0	0	0	0	0	0	0	0	0	0	0	0	0	0	0	0	10	0	0	0	0	0	0	0	0	0	0	0	0	0
b4b4ead348613fe812b7dfb6f9ef7337	0	0	0	0	0	0	0	0	0	0	0	0	0	0	0	0	0	0	0	0	0	0	0	0	0	0	0	0	0	0	0	0	0	0	0	0	0	0	0	0	0	0	0	0	0	0	0	0	0
527f1c8aa2f384707185597f95728bf8	0	0	0	0	0	0	0	0	0	0	0	0	0	0	0	0	0	0	0	0	0	0	0	0	0	0	0	0	0	0	0	0	0	0	0	0	0	0	0	0	0	0	0	0	0	0	0	0	0
8a22374cba0e8f62b7c2f2a458da7e69	0	0	0	0	0	0	0	0	0	0	0	0	0	0	0	0	0	0	0	0	0	0	0	0	0	0	0	0	0	0	0	0	0	0	0	0	0	0	0	0	0	0	0	0	0	0	0	0	0
c421e8584cc7d940f66669f82351b886	0	0	0	0	0	0	0	0	0	0	0	0	0	0	0	0	0	0	0	0	0	0	0	0	0	0	0	0	0	0	0	0	0	0	0	0	0	0	0	0	0	0	0	0	0	0	77	0	205
b6f6e7892e126b0e3f0bc6291fc252cc	0	0	0	0	0	0	0	0	0	0	0	0	0	0	0	0	0	0	0	0	0	0	0	0	0	0	0	0	0	0	0	0	0	0	0	0	0	0	0	0	0	0	0	0	0	0	0	0	0
c1bcd85aa0587fed68eaa3860caadd9d	0	0	0	0	0	176	0	0	0	0	0	0	0	0	0	0	0	0	160	0	0	0	0	0	0	0	0	0	0	0	0	0	0	0	0	0	0	0	0	0	0	135	0	0	355	0	0	0	72
1c9725de292dcbec92375a318e8f0503	0	0	0	0	0	0	0	0	0	0	0	0	0	0	0	0	0	0	0	0	0	0	0	0	0	0	0	0	0	0	0	0	0	0	0	0	0	0	0	0	0	0	0	0	0	0	0	0	0
43fea385ffa391430c79b5d1ac956bb4	0	0	0	0	0	0	0	0	0	0	0	129	0	0	0	0	0	0	0	0	0	0	0	0	0	0	0	0	0	0	0	0	0	206	363	0	0	0	0	0	0	0	0	0	0	0	349	0	85
6d81da11b143f4e23b4bf6674006e34f	0	0	0	0	0	0	0	0	0	0	0	0	0	0	185	0	0	0	0	0	0	47	0	0	0	0	0	0	0	0	0	0	0	0	0	0	0	0	0	0	0	0	0	0	0	0	0	0	0
8e09f20c7afec55db1f1e18d73b559e9	0	0	0	0	0	0	452	0	0	0	0	0	0	0	0	0	0	0	0	0	0	0	0	0	0	0	0	0	0	0	0	0	0	104	0	112	0	0	0	0	0	0	0	0	0	0	0	0	0
ed8eb743cd067390bf154a488400bbb6	0	0	0	0	0	0	0	0	0	0	0	0	0	0	0	0	0	0	0	0	0	0	0	0	0	0	0	0	0	0	0	0	0	0	0	0	0	0	0	0	0	0	0	0	0	0	0	0	0
b5507284402dda5e9a0d451dd2ce7cf0	0	0	0	0	0	0	0	0	165	0	0	0	0	0	0	128	0	0	0	0	0	0	0	69	0	0	0	0	45	0	0	0	0	0	0	0	0	0	0	0	0	0	0	153	0	0	0	0	0
8a7d7ad4c140ac07136c03fb743a280b	0	0	0	0	0	0	0	0	0	0	0	0	0	0	0	0	0	0	0	0	0	0	0	0	0	0	0	0	0	0	0	0	0	0	0	0	0	0	0	0	0	0	0	0	0	0	0	0	0
0b8a8465cfbabef84429692d1513e36e	0	0	0	0	0	0	0	0	0	0	0	0	0	0	0	0	0	0	0	0	0	0	0	0	0	0	0	0	0	0	0	0	0	0	0	0	0	0	0	0	0	0	0	0	0	0	0	0	0
c37e5e61227641d5bd7b78a46ba6e110	0	0	0	0	0	0	0	0	0	0	0	0	0	0	0	0	0	0	0	0	0	0	0	0	0	0	0	0	0	0	0	0	0	0	0	0	0	0	0	0	0	97	0	0	0	0	0	0	0
105f0862f3bd8878470808f57b514d59	0	0	0	0	0	0	0	0	0	0	0	0	0	0	0	0	0	0	0	0	0	0	0	0	0	0	0	0	0	0	0	0	0	0	0	0	0	0	0	0	0	0	0	0	0	0	0	0	0
e9eddeb863ea067f71cc6e36335c8799	0	0	0	0	0	0	0	0	0	0	0	0	0	0	0	0	0	0	0	0	0	0	0	0	0	0	0	0	0	0	0	0	0	0	0	26	0	0	0	137	0	0	0	0	0	0	62	0	0
8fac2f538cdafac06dcad23a88c03a28	0	0	0	0	0	0	0	0	17	0	0	0	0	0	0	0	0	0	0	0	17	0	0	0	0	0	0	0	0	0	17	0	0	0	26	0	0	0	0	0	15	0	0	0	0	0	0	0	0
4d6b96800237adcace490d9ba7f36302	0	0	0	0	0	0	0	0	0	0	0	0	0	81	0	0	0	0	0	141	0	0	0	0	0	66	0	0	0	0	0	0	0	0	0	0	0	0	0	0	0	0	0	0	0	0	0	0	0
965fa477631394d35b9ac964f27f73fe	0	0	0	0	0	0	0	0	0	0	0	0	0	0	0	0	0	0	0	0	0	0	0	0	0	0	0	0	0	0	0	0	0	0	0	0	0	0	0	0	0	0	0	0	0	0	0	0	0
71bc7016dd21734c51ee21c5d58856a0	0	0	0	0	0	0	0	0	0	0	0	0	0	0	0	0	0	0	0	0	0	0	0	0	0	0	0	0	0	0	0	0	0	0	0	0	0	0	0	0	0	0	0	0	0	0	0	0	0
e6928c112cf32ac7e64cf6360a035654	0	0	0	0	0	0	0	0	0	0	0	0	0	0	0	0	0	0	0	0	0	0	0	0	0	0	0	0	0	0	0	0	0	0	0	0	0	0	0	0	0	0	0	0	0	0	0	0	0
aa68744ffba3c8f7563e57b46fb1a7bc	47	0	0	0	0	0	0	0	72	0	136	0	0	0	0	0	0	0	0	0	0	68	176	0	0	0	0	0	0	171	61	51	0	0	0	29	67	0	0	85	0	0	41	0	0	0	0	0	0
a401a7273cfff9b06f0bcc487cc70bc0	0	0	0	0	0	0	1256	0	0	0	0	0	0	0	0	0	0	0	0	0	0	0	0	0	0	0	0	0	0	0	0	0	0	0	0	0	0	0	0	0	0	0	0	0	0	0	0	0	0
27fe84e2df44bae656d1bca9f7f3be5a	0	0	0	0	0	0	0	0	0	0	0	0	0	0	0	0	0	0	0	0	0	0	0	0	0	0	0	0	0	0	0	0	0	0	0	0	0	0	0	0	0	0	0	0	0	0	0	0	0
ede7d14a0dc98b43de9be81a3cdf3a22	0	0	0	0	0	59	0	0	0	0	0	0	0	40	0	0	0	0	42	0	0	42	0	0	0	0	100	0	0	0	0	0	0	0	0	0	0	107	104	26	0	91	0	0	40	105	0	61	0
eec4555b9c663fd0b8971a30f15886d4	0	0	0	0	0	0	0	0	0	0	0	0	162	199	0	0	0	0	0	0	69	0	0	0	0	0	0	0	0	0	0	0	0	0	0	44	0	0	0	0	0	0	0	0	0	0	0	0	0
f22857caef4a59acf308de56af4971d0	0	0	0	0	0	0	0	0	0	0	0	0	0	0	0	0	0	0	0	0	0	0	0	0	0	0	0	0	0	0	0	0	0	0	0	0	0	0	0	0	0	0	0	0	0	0	0	0	0
d64896160d54bdf7ef10613e6488f5c8	0	0	0	0	0	0	0	0	0	0	0	0	0	0	0	0	0	0	0	0	0	0	0	0	0	0	70	0	0	0	0	0	0	0	0	62	0	0	0	0	0	0	0	0	0	0	0	0	0
8ec66840e349f874d12228ad11baf9c9	0	0	0	0	0	0	0	0	0	0	0	0	0	0	0	0	0	0	0	0	0	0	0	0	0	0	0	0	0	0	0	0	0	0	0	0	0	0	0	0	0	0	0	0	0	0	0	0	0
bb3d31edbd33dcb6ebf46305376b5613	0	0	0	19	0	0	0	0	0	0	0	0	0	0	0	0	0	0	0	0	0	0	0	0	0	0	0	0	0	0	0	0	0	0	0	0	0	0	0	0	0	0	0	0	0	0	0	0	0
ca2893431e1c536c885c2ecbe8e03eae	0	0	0	0	0	0	0	0	0	0	0	0	0	0	0	0	0	0	0	0	0	0	0	0	0	0	0	0	0	0	0	0	0	0	0	0	0	0	0	0	0	0	0	0	0	0	0	0	0
3af2a3993998e1ef7acacd8ea286757c	0	0	0	0	0	0	0	0	0	0	0	0	0	0	0	0	0	0	0	0	0	0	0	0	0	0	0	0	0	0	0	0	0	0	0	0	0	0	0	0	0	0	0	0	0	0	0	0	0
a11c9084155b8b22f76d6292fb829cd3	0	0	0	0	0	0	0	0	0	0	0	0	0	0	0	65	50	0	0	0	0	0	0	0	0	0	0	0	0	0	0	0	0	0	0	0	0	0	0	0	0	0	0	0	0	0	0	0	0
632fa3520fd6afbdddb63620e33693bf	0	0	0	0	0	0	0	0	0	0	0	0	0	0	0	0	0	0	0	0	0	0	0	0	0	0	0	0	0	0	0	0	0	0	0	0	0	0	0	0	0	0	0	0	0	0	0	0	0
bd7ce9d58eacc624d6a187fc138ed246	0	0	0	0	0	0	1243	0	0	0	0	0	0	0	0	0	0	0	0	0	0	0	0	0	0	0	0	0	0	0	0	0	0	0	0	0	0	0	0	0	0	0	0	0	0	0	0	0	0
51fe9500168637947dc2f6ec35533f9b	0	0	0	0	0	0	0	0	0	0	0	0	0	0	0	0	0	0	0	0	0	0	0	0	0	0	0	0	0	0	0	0	0	0	177	0	0	0	0	0	0	0	0	0	0	0	126	0	221
11e870726bb07303d52e726f346c8c91	0	0	0	0	0	0	0	0	0	0	0	0	0	0	0	0	0	0	0	0	0	0	0	0	0	0	0	0	0	0	0	0	0	0	0	0	0	0	0	0	0	0	0	0	0	0	0	0	0
0c3443f2c08045761461829a5a896b07	0	0	0	0	0	0	0	0	0	0	0	0	0	0	0	0	0	0	0	0	0	0	0	0	0	0	0	0	0	0	0	0	0	0	0	0	0	0	0	0	0	0	0	355	0	0	0	0	0
1b8586bf4ea24d797713c1f21a424108	0	0	0	0	0	0	0	0	0	0	0	0	0	0	0	0	0	0	0	0	0	0	0	0	0	0	0	0	0	0	0	0	0	0	0	0	0	0	0	0	0	0	0	0	0	0	0	0	0
80ca81714be6cf4c7f30fa81598d35e3	0	0	0	0	0	0	0	0	0	0	0	0	0	0	0	0	0	0	0	0	0	0	0	0	0	0	0	0	0	0	0	0	0	0	0	0	0	0	0	0	0	0	0	0	0	0	0	0	0
f961fa531eadfdbd4295560341396b79	0	0	0	0	0	0	0	0	0	0	0	0	0	0	0	0	0	0	0	0	0	0	0	0	0	0	0	0	0	0	0	0	0	0	0	0	0	0	0	0	0	0	0	0	0	133	0	0	0
0c1ef0ad4ecf42a8ec98c4333be9f6b1	0	0	0	0	0	0	0	0	0	0	0	0	0	0	0	0	0	0	0	0	0	0	0	0	0	0	0	0	0	181	160	0	0	0	0	0	0	0	0	0	0	0	0	0	0	0	55	0	388
0317f4da590479f3a5f7a91c3e1813bb	0	0	0	0	0	0	0	0	0	0	0	0	0	0	667	0	0	0	0	0	0	135	0	0	243	0	0	0	0	0	0	0	0	0	0	0	0	0	0	0	0	0	0	0	0	57	0	0	0
f1f0ae3d15d3414e963297a93c074ffd	0	0	0	0	0	0	0	0	0	0	0	0	0	0	0	0	0	0	0	0	0	0	0	0	0	0	49	0	0	0	0	0	0	0	0	0	0	0	0	0	0	0	0	0	0	0	0	0	0
569890ce9814e63872e2cc29016cddb8	0	0	0	0	0	0	0	0	0	0	0	0	0	0	0	0	0	0	0	0	0	147	0	0	0	0	0	0	0	0	0	137	0	0	0	0	0	83	0	0	0	0	0	0	0	0	193	0	111
0cf69ec299b15a11a317c0bf3c192a7b	0	0	0	0	0	0	0	0	0	0	30	0	0	136	94	0	0	0	0	0	0	0	0	0	0	0	0	0	0	0	0	0	0	0	323	0	0	0	0	0	0	0	0	0	0	0	0	0	0
597fdeb49488ba7350e012f38e2fe532	0	0	0	0	0	0	0	0	0	0	0	0	0	36	0	0	0	0	0	0	0	0	0	0	0	0	0	0	0	21	0	0	0	0	0	45	0	0	0	0	0	0	0	0	0	0	0	0	0
bc764b0deba88af2e7578cc88d3cb67d	0	0	0	0	0	0	0	0	0	0	0	0	0	0	0	0	0	123	0	0	0	0	0	0	0	160	0	0	0	0	0	0	0	26	0	0	0	0	0	0	0	0	0	0	0	0	0	0	0
dcd8a6904fc2e67984df0427399438f9	0	0	0	0	0	0	0	0	0	0	0	0	0	0	0	0	0	0	0	0	0	0	0	0	0	0	0	0	0	0	0	0	0	0	0	0	0	0	0	0	0	0	0	0	0	0	0	0	0
650ce92f8cdd0e8e5cce1aa0876173b8	0	0	0	0	0	0	0	0	0	0	0	0	0	0	0	0	0	0	0	0	0	0	0	0	0	0	0	0	0	0	0	0	0	0	0	0	0	0	0	0	0	0	0	0	0	0	0	0	0
798436e6a1c584a2123fca560f03086e	0	0	0	0	0	0	0	0	0	0	0	0	0	0	0	0	0	0	0	0	0	0	0	0	0	0	0	0	0	0	0	0	0	0	0	0	0	0	0	0	0	0	0	0	0	0	0	0	0
19a3fd396a1790bd89c9ca39f8ce3246	0	0	0	0	0	0	0	0	0	0	0	0	0	0	0	0	0	0	0	63	0	0	0	0	0	0	0	0	0	0	0	0	0	0	0	0	0	0	0	0	0	0	0	0	0	0	0	0	0
03889d115ce81bb8f55cf0f88069fc42	0	0	0	0	0	0	0	0	0	0	0	0	0	0	0	0	67	43	0	0	0	0	0	0	0	0	0	0	0	0	0	0	0	0	0	135	0	0	0	0	0	0	0	0	0	0	0	0	0
34617526f5d20a4e629149076bfd20b1	0	0	0	0	0	0	0	0	0	0	0	0	0	0	0	0	0	50	0	0	0	0	0	0	0	0	0	0	0	0	0	162	0	0	0	0	0	0	0	0	0	0	0	0	0	0	0	0	0
00cb60dcbf4238e7aa161015c90fb7b0	0	0	0	0	0	0	0	0	0	0	0	0	0	0	0	0	0	0	0	0	0	0	0	0	0	0	0	0	0	0	0	0	0	0	0	0	0	0	0	0	0	0	0	0	0	0	0	0	0
300974bebdfb688dd7785e4a0c1be63f	0	0	0	0	0	0	0	0	0	0	0	0	0	0	0	0	0	0	0	0	0	0	0	0	0	0	0	0	0	0	0	0	0	0	0	0	0	0	0	0	0	0	0	0	0	0	0	0	0
639cace1f1edbf54e6791fdadc86e239	0	0	0	0	0	0	0	0	0	116	0	0	0	0	0	0	138	0	0	0	0	0	0	39	0	0	0	0	0	0	0	0	0	0	0	84	0	0	0	0	0	0	0	0	0	0	0	0	91
e2994c0866c77c07834d432aaa49242c	0	0	0	0	0	0	106	0	0	0	0	0	0	0	0	0	0	0	0	0	0	0	188	0	0	0	0	0	0	0	0	0	0	0	0	0	0	0	0	0	0	0	287	0	39	73	0	0	113
8a352ea81229c68c8328934d7599da93	0	0	0	0	0	0	0	0	0	0	0	0	0	0	0	0	0	0	0	0	0	28	0	0	0	0	0	0	0	0	0	0	0	0	0	0	0	0	0	0	0	0	0	0	0	0	0	0	0
87c17e6335a565702e4de9141772672c	0	0	0	0	0	0	0	0	0	0	0	0	0	0	0	0	0	0	0	0	0	0	0	0	0	0	0	0	0	0	0	0	0	0	0	0	0	0	0	0	0	0	0	0	0	0	0	0	0
226af70dd124dae7a0e40097ce85a120	0	78	0	0	0	0	0	0	0	0	0	0	0	0	0	62	0	0	0	0	0	0	0	0	0	0	0	0	0	0	0	0	0	0	0	0	0	0	181	0	0	0	0	0	0	0	0	0	0
ee81270580ad9dea78b23c4bcd78c233	0	0	0	0	0	0	0	0	0	0	0	0	0	0	0	0	0	0	0	0	0	0	0	0	0	0	0	0	0	0	0	0	0	0	0	0	0	0	0	0	0	0	0	0	0	0	0	0	70
348a12f8c9ae459ab182d44e9443df1b	0	0	0	0	0	0	0	0	0	0	0	0	0	0	0	0	0	0	0	161	0	0	0	0	0	0	0	0	0	0	0	0	0	0	0	0	0	0	0	0	0	0	0	0	0	0	0	0	0
3181ff596767d4d8bb549ac5c378f49a	0	0	0	0	0	0	0	0	0	0	0	0	0	0	0	0	0	0	0	0	0	0	0	0	0	0	0	0	0	0	0	0	0	0	0	0	0	0	0	0	0	0	0	0	0	0	0	0	0
85ea1ebdb13bc34219fc834c9495d050	0	0	0	0	0	0	0	0	0	0	0	0	0	0	0	0	0	0	0	0	0	0	0	0	0	0	0	0	0	0	0	0	0	0	0	611	0	0	0	0	0	0	0	0	0	157	0	0	0
ab8681f5f013ff82307daa8df4aa8818	0	0	0	0	0	0	0	0	0	0	0	0	0	0	0	0	0	0	0	0	0	0	0	0	0	0	0	0	0	0	0	0	0	0	0	0	0	0	0	0	0	0	0	0	0	0	0	0	0
da347c299b8cee7ee32e8518bc48e125	0	0	0	0	0	0	0	0	0	0	0	0	0	0	0	0	0	0	0	0	0	0	0	0	0	0	0	0	0	0	0	0	0	0	81	0	0	0	0	0	0	0	0	245	0	0	0	0	0
e3439de6af1a027d9a97c57044d35887	0	0	0	0	0	0	0	0	0	0	356	0	0	0	0	0	0	0	0	0	0	0	0	0	0	0	0	0	0	0	0	0	0	0	0	0	0	0	0	0	0	0	0	0	0	0	0	0	0
7221d9d1a925fcebd992c0e35d32c71d	0	0	0	0	0	0	0	0	0	0	0	0	0	0	0	0	0	0	0	0	0	0	0	0	0	0	0	0	0	0	0	0	0	0	0	0	0	0	0	0	0	0	0	0	0	0	0	0	0
0dd9c6e8ee24e6f578d4a87762dd3281	0	0	0	57	0	0	0	0	0	0	0	0	0	0	0	204	0	0	0	0	0	0	0	0	0	0	0	0	0	0	0	0	0	0	0	151	0	0	0	0	55	0	0	0	0	0	0	0	52
410648be6de44a5a6cef7c3c7a02ff9c	153	0	0	0	0	0	0	0	0	0	0	0	0	0	0	0	192	0	0	0	0	0	0	0	0	0	0	0	0	0	157	0	0	0	0	0	0	0	0	0	0	130	0	0	0	0	0	0	0
c7c1d3816fb9875c1cd67e36e3ac9082	0	0	0	0	0	0	0	0	0	0	0	0	0	0	0	0	66	0	0	0	435	0	0	0	0	0	0	0	0	0	0	0	0	0	0	0	0	0	0	0	0	0	0	0	0	0	0	0	0
fc752cec78ccd6539200928eabe73d66	0	0	0	0	0	0	0	0	0	0	0	0	0	0	0	0	0	0	0	0	0	17	0	0	0	0	0	0	0	0	0	0	0	0	0	0	0	0	0	0	0	0	0	0	0	0	0	0	0
fc252855c399578729769006e5b6af96	0	0	0	0	0	0	1194	0	0	0	0	0	0	0	0	0	0	0	0	0	0	0	0	0	0	0	0	0	0	0	0	0	0	0	0	0	0	0	0	0	0	0	0	0	0	0	0	0	0
316d33fe81f8f86552c37a1b0b7c4507	0	0	0	0	0	0	0	0	0	0	0	0	0	0	0	0	0	0	0	0	0	0	0	0	0	0	0	0	0	0	0	0	0	0	0	30	0	0	0	0	0	0	0	0	0	0	0	0	0
68c424ca165e51135c79d8a27dd7c479	0	0	0	0	0	0	0	0	0	0	0	0	0	0	0	0	0	0	0	0	0	0	0	0	0	0	0	0	0	0	0	0	0	0	0	0	0	0	0	0	0	0	0	0	0	0	0	0	0
1d7786b4a90bdb211f49a25cddf21f10	0	0	0	0	0	0	0	0	0	0	0	0	0	0	0	0	0	0	0	0	0	0	0	0	0	0	0	0	0	0	0	0	0	0	0	0	0	0	0	0	0	0	0	0	0	0	0	0	0
32a7bc8eaf0caf9710d37469b69030b7	0	0	0	0	0	0	0	0	0	0	0	0	0	0	1	0	0	0	0	0	0	0	0	0	0	0	0	0	0	33	0	0	0	0	0	0	0	0	0	0	0	0	0	86	0	0	0	0	0
6f773efb93b7d949cd75a0cb0a604390	0	0	0	0	27	0	58	40	75	0	29	59	0	96	28	0	0	0	0	0	0	63	43	0	0	0	85	0	0	0	0	51	0	0	0	0	0	0	0	0	0	33	0	0	0	62	0	0	0
29400f7ea8ab738a8aeabdebbc0c5e5b	0	0	0	146	0	0	0	0	0	0	0	185	0	33	110	0	0	0	176	0	0	0	0	0	0	0	0	0	0	0	0	0	0	0	0	0	0	0	0	0	0	0	0	0	0	0	0	0	0
24980eddc348f99c29095ad45ff3e134	0	24	0	0	0	0	0	0	23	0	0	0	0	54	0	0	0	0	0	0	0	0	0	0	0	0	0	0	0	34	0	0	0	0	0	0	0	0	0	0	0	338	0	0	376	0	0	0	0
c97e00962d8417948d9e99891c90ea6f	0	0	0	0	0	0	0	0	0	0	0	0	0	0	0	0	0	0	0	0	0	0	0	0	0	0	0	0	0	0	0	0	0	0	0	0	0	0	0	0	0	0	0	0	0	0	0	0	0
dd58ecdb389f98bd56e706d0b5e0b990	0	0	0	0	0	0	0	0	0	0	0	0	0	0	0	0	0	0	0	0	0	0	0	0	0	0	0	0	0	64	0	0	0	0	110	0	0	0	0	0	0	0	0	0	0	0	0	0	0
f7c5980168228d6014b0aa7f6289e9c0	0	0	0	0	0	310	0	0	0	0	0	0	0	0	0	0	0	0	0	0	0	0	0	0	0	0	0	0	0	0	0	0	0	0	0	0	0	0	0	0	196	0	0	164	0	0	0	0	0
b488e6a10716c2f4c70a3a3cbd17afc8	0	0	0	0	0	0	0	0	0	0	0	0	0	0	0	134	0	0	0	0	0	0	0	0	0	78	0	0	0	0	0	191	0	0	0	0	0	0	0	0	0	0	0	0	0	432	0	0	49
f5637dd25317c826bdf2ad09677c6db1	0	0	0	0	0	0	0	0	0	0	0	0	0	0	0	0	0	0	0	0	0	0	0	0	0	0	0	0	0	0	0	0	0	0	0	0	0	0	0	0	0	0	0	0	0	0	0	0	0
e7f060a002bf16414974ba5a439acea9	0	0	0	0	0	0	0	0	0	0	0	0	0	0	0	0	0	0	0	0	0	0	0	0	0	227	0	0	0	0	0	0	0	0	0	0	170	0	0	0	0	0	0	0	0	0	0	0	0
487e918b8ef5e8d2a8f370f4a80adf4b	0	0	0	0	0	0	0	0	0	0	0	0	0	0	0	0	0	0	0	0	0	0	0	0	0	0	0	0	0	0	0	0	0	0	0	0	0	0	0	0	0	0	0	0	0	0	0	0	0
0b9c2a2de2e4f6886c8a4fee71643df4	0	0	0	0	0	0	0	0	0	0	0	0	0	0	0	0	0	0	0	0	0	0	0	0	0	0	0	0	0	0	0	0	0	0	0	0	0	0	0	0	0	0	0	0	0	0	0	0	0
e39d004135e8d8602fddcff0fb4f65a4	0	0	0	0	0	0	0	0	0	0	0	0	0	0	0	0	0	0	0	0	0	0	0	0	0	0	0	0	0	0	0	0	0	0	0	0	0	0	0	0	0	0	0	0	0	0	0	0	0
85d0c0a9450443fe8f58a9b76fe75ad0	0	0	0	0	0	0	0	0	0	0	0	0	0	0	85	0	0	0	0	0	0	25	0	0	0	0	0	0	0	0	0	0	0	0	0	0	0	0	0	0	0	0	0	0	0	0	0	0	0
148b9b1bb9778552c3f042f9e64811cb	0	0	0	0	0	0	0	0	0	0	0	0	0	0	0	0	0	0	0	0	0	0	0	0	0	0	0	0	0	0	0	0	0	0	0	0	0	0	0	0	0	0	0	0	0	0	0	0	0
4cbe1715dfa1930c31856ba2c7892630	0	0	0	0	0	0	0	0	0	70	0	0	65	0	0	0	0	0	0	0	0	0	0	72	0	0	0	0	0	0	0	0	0	0	37	38	87	0	0	0	0	0	0	0	30	23	0	0	0
f738f5378d8682078c76116413734bce	0	0	0	0	0	0	0	0	0	0	0	0	0	0	0	0	0	0	0	0	0	0	0	0	0	0	0	0	0	0	0	0	0	0	0	0	0	0	0	0	0	0	0	0	0	0	0	0	0
1d3e10b2d2a481c6e6637cf30e8aa4be	0	0	0	0	0	0	0	0	0	0	0	0	0	0	0	0	0	0	0	0	0	0	0	0	0	0	0	0	0	0	0	0	0	0	0	0	0	0	0	0	0	0	0	0	0	0	0	0	0
7951bca596b3b589719fc2c43c20ce0e	0	0	0	0	0	0	0	0	0	0	0	0	0	0	0	0	0	0	0	0	0	0	0	0	0	0	0	0	0	0	0	0	0	0	0	0	0	0	0	0	0	0	0	0	0	0	0	0	0
1a35e2c5c9e5c61a991079a80de45a69	0	0	0	0	0	0	0	0	0	0	0	0	0	0	0	0	0	0	0	0	0	0	0	0	0	0	0	0	0	0	0	0	0	0	0	0	0	0	0	0	0	0	0	0	0	0	0	0	0
086f729c268248b2f14fd60d2cefefa1	0	0	0	0	0	0	0	0	0	0	0	0	0	0	0	0	0	0	0	0	0	0	0	0	0	0	0	0	0	0	0	0	0	0	0	0	0	0	0	0	0	0	0	0	0	0	0	0	0
05683e8ea9bc7cbd9517d74e2688fd38	0	0	0	0	0	0	0	0	0	0	0	0	0	0	0	0	0	0	0	0	0	0	0	0	0	0	0	0	0	0	0	0	0	0	0	0	0	0	0	0	0	0	0	0	0	0	0	0	0
87f4988ceb836ce3fd7692a8a7cd2a9a	0	0	0	86	0	0	0	0	0	0	0	0	0	74	71	252	0	0	0	0	0	0	0	0	0	0	0	0	0	0	0	0	0	0	0	0	0	0	0	0	0	0	0	0	0	339	0	0	0
29d70e35a0f14fa091f3d0ae4dd5d61b	0	54	0	0	0	78	0	0	0	0	0	0	0	0	0	0	0	0	0	0	0	0	0	0	0	0	0	0	0	0	0	0	0	0	0	0	0	0	0	0	0	0	0	0	0	0	0	0	0
9a94a30318fb52d7fe3814df0fa8d755	0	0	0	0	0	0	0	0	0	0	0	0	0	0	0	0	0	0	0	0	0	0	0	0	0	0	0	0	0	0	0	0	0	0	0	0	0	0	0	0	0	0	0	0	0	0	0	0	0
abfc8255e7f88396b83a00d85fa0ea52	0	0	0	0	0	0	0	0	0	0	0	0	0	0	0	0	0	0	0	0	0	0	0	0	0	0	0	0	0	0	0	0	0	0	0	0	0	0	0	0	0	0	0	0	0	0	0	0	0
9c5de161362c58fd22c6e5ac9b0eed21	0	0	0	0	0	0	0	0	0	0	0	0	0	0	0	0	0	0	0	0	0	0	0	0	0	0	0	0	0	0	0	0	0	0	0	0	0	0	0	0	0	297	0	0	0	0	0	0	0
f643e27aeb1568b1890428b397a62e3e	0	0	0	0	0	0	0	0	0	0	0	0	0	0	0	0	0	0	0	0	0	0	0	0	111	0	0	0	0	0	160	0	0	0	246	74	0	0	0	305	0	0	0	0	0	0	0	0	0
d2d2e531ddc7286e50521dc7d9319d53	0	0	0	0	0	0	0	0	0	0	0	0	0	0	0	0	0	0	0	0	0	0	0	0	0	0	0	0	0	0	0	0	0	0	0	0	0	0	0	0	0	0	0	0	0	0	0	0	0
23d709945d5da342260995aa6ecf5b14	0	0	0	0	0	49	0	0	0	0	0	0	57	0	113	0	35	40	0	0	0	38	0	0	0	0	0	0	70	0	0	79	35	0	0	64	0	0	0	0	0	175	0	0	0	0	0	0	0
531337dc8f6559b82b0f71489ee02352	0	0	0	0	0	0	0	0	0	0	0	0	0	0	0	0	0	0	0	0	0	0	0	0	0	0	0	0	0	0	0	0	0	0	0	0	0	0	0	0	0	0	0	0	0	0	0	0	0
0416b6aca9b0f6e9da6aaa65e1e9500f	0	0	0	0	0	0	0	0	0	0	48	0	0	0	0	88	0	0	84	0	0	0	331	0	0	0	0	0	0	0	0	0	0	0	0	0	0	35	0	147	0	0	0	0	0	0	0	0	0
d071f1f4e30dd1337d68f0b7ce0e6ea1	0	0	0	0	0	0	0	0	0	0	0	0	0	0	0	0	0	0	0	0	0	0	0	0	0	0	0	0	0	0	0	0	0	0	0	0	0	0	0	0	0	0	0	0	0	0	32	0	0
30770ce50a6683945cecfd17c1ef972d	0	0	0	0	0	0	0	0	0	0	0	0	0	0	0	0	0	0	0	0	0	0	0	0	0	0	0	0	52	0	110	0	0	0	0	0	0	0	0	0	0	0	0	0	0	0	0	0	0
e2c64400a253a14c1e596592ce8cce51	0	0	0	0	0	0	0	0	0	0	0	0	0	0	0	0	0	0	0	0	0	0	0	0	0	0	0	0	0	0	0	0	0	0	0	0	0	0	0	0	0	0	0	0	0	0	0	0	0
14f3d1f9fb0aa5f6033e7f2e51532714	0	0	0	0	0	0	0	0	0	0	0	0	0	0	0	0	0	0	0	60	0	0	0	0	0	0	0	0	0	0	0	0	0	0	0	0	0	0	0	0	0	0	0	0	0	0	0	0	0
c90f77b6015f4ca3c7c4f798e76ea026	0	0	0	0	0	0	0	0	0	0	0	0	0	0	0	0	0	0	0	0	0	0	0	0	0	0	0	0	0	0	0	0	0	0	0	0	0	0	0	0	0	0	0	0	0	0	0	0	0
5b9b01e22435abc78262424efb876a28	0	0	0	0	0	0	0	0	0	0	9	24	0	0	0	0	0	0	0	0	0	43	0	0	20	0	0	0	0	0	0	0	0	0	0	0	0	0	0	0	0	22	27	0	0	0	0	0	0
fc8d1d6b4b495e3e1e99f8c1799c3024	0	0	0	0	0	0	0	0	0	0	0	0	0	0	0	0	0	0	0	0	0	0	0	0	0	0	0	0	0	0	0	0	0	0	0	0	0	0	0	0	0	0	0	0	0	0	0	0	0
29134f9e36ca1ec5bb93285e9eaa27d3	0	0	0	0	0	0	0	0	0	0	0	0	0	0	0	0	0	0	0	0	0	0	0	0	0	0	0	0	0	0	0	0	0	0	0	0	0	0	0	0	0	0	0	0	0	0	0	0	0
5bd899689edc6ee19e74397b39f4aa08	0	0	0	0	0	0	0	0	0	0	0	0	0	0	0	0	0	0	0	0	0	0	0	0	0	0	0	0	0	0	0	0	0	0	0	0	0	0	0	0	0	0	0	0	0	0	0	0	0
cce0ca4ade715927f1926e16f95eb14d	0	0	0	0	0	0	0	0	0	0	0	0	0	0	0	0	0	0	0	0	0	0	0	0	0	0	0	0	0	0	0	0	0	0	0	0	0	0	0	0	0	0	0	0	0	0	0	0	0
8c3680f0bee5af7fee276687f62b4a62	0	0	0	0	0	0	0	0	0	0	0	0	0	0	0	0	0	0	0	0	0	0	0	0	0	0	0	0	0	0	0	0	0	0	0	0	0	0	0	0	0	0	0	0	0	0	0	0	0
eb9965f91bcf194b53141d8ddb8504b7	0	91	0	0	0	0	0	0	0	57	0	0	0	0	0	0	0	0	0	0	0	0	0	0	0	0	0	0	0	0	0	0	0	0	0	0	0	0	0	0	0	0	0	87	0	0	0	0	0
a2ce359cceec853c8117df0975348dec	280	83	0	0	0	0	0	0	0	0	0	0	0	0	0	0	0	0	0	0	0	0	0	0	0	0	0	0	0	0	0	0	0	0	0	0	0	0	0	0	0	0	0	0	0	0	0	0	0
3952b163bf47b542ae92d33ad9b27f79	0	0	0	0	0	0	0	0	0	0	0	0	0	0	0	0	0	0	0	0	0	0	0	0	0	0	0	0	0	0	0	0	0	0	0	0	0	0	0	0	0	0	0	0	0	0	0	0	0
2f87c7468a73dc41d2132f3697f5dbbc	0	0	0	0	0	0	0	0	0	0	0	0	0	0	0	0	0	0	0	0	0	0	0	0	0	0	0	0	0	0	0	0	0	0	0	0	0	0	0	0	0	0	0	0	0	0	0	0	0
06efde6e2e6f93c86a645ec82482dcec	0	0	0	0	0	0	0	0	300	0	0	0	0	0	0	0	0	0	0	0	0	0	0	0	0	0	0	0	0	0	0	0	0	0	0	0	0	0	0	0	0	0	0	0	0	185	0	0	0
834c17f5362b048355a739f0bbb57a90	0	0	0	0	0	0	0	0	0	0	301	94	0	0	0	0	0	0	0	0	0	0	0	0	190	0	0	0	0	0	0	0	0	0	0	0	0	0	90	0	0	0	0	0	0	0	0	0	0
3dfcdaa72361da2e2b31b7639dcfbf4b	0	0	0	0	0	0	0	0	0	0	0	0	0	0	0	0	0	0	27	0	0	0	0	0	0	0	0	0	0	0	0	0	0	0	0	0	0	0	0	0	0	26	0	0	0	0	22	0	0
5b3eb1a8361d8e616e2d6f82c36177e0	0	0	0	0	0	0	0	0	0	0	0	0	0	0	0	0	0	0	0	0	0	0	0	0	0	0	0	0	0	0	0	0	0	0	0	0	0	0	0	0	0	0	0	0	0	0	0	0	0
ee7ef21291adbd79ffa76d7b738e612a	0	0	0	0	0	0	0	0	0	0	0	0	0	83	0	0	0	395	0	0	0	0	0	0	0	0	0	0	0	0	0	0	0	0	0	0	0	0	0	0	0	0	0	0	0	0	0	0	0
b58683ba44bab447a22c7d07a605234d	0	0	0	0	0	0	0	0	0	0	0	0	0	0	0	0	0	0	0	0	0	0	0	0	0	0	0	0	0	0	0	0	0	0	0	0	0	0	0	0	0	0	0	0	0	0	0	0	0
c4f97d0041c396aa31572490826faa7a	0	0	0	0	0	0	0	0	0	0	0	0	0	0	0	0	0	0	0	0	0	0	0	0	0	0	0	0	0	0	0	0	0	0	0	0	0	0	0	0	0	0	99	0	0	0	0	0	0
2e66a417ebe1a7de6f6d2469963cfbae	0	0	0	0	0	0	0	0	0	0	0	0	0	0	0	0	0	0	0	0	0	0	0	0	0	0	0	0	0	0	0	0	0	0	0	0	0	0	0	0	0	0	0	0	0	0	0	0	0
e28563c9aa5c700a9cfdb08f47b2dd65	0	0	0	0	0	0	0	0	0	0	0	0	0	0	0	0	0	83	0	0	0	0	0	0	0	0	0	0	0	0	0	0	0	0	0	0	89	0	0	0	0	75	0	107	0	0	0	0	0
6d436204d3c7a9c4352942e65a67912e	0	0	0	0	0	0	0	0	0	0	0	0	0	0	0	42	0	0	0	0	0	0	0	0	0	0	0	0	0	0	0	0	0	0	0	0	0	0	0	0	0	0	0	0	0	0	0	0	0
4390eb88cffa2ebaf292ab51e4224e87	0	0	0	34	0	0	0	0	0	0	0	0	0	0	0	0	0	0	0	0	0	0	0	0	0	0	0	0	0	0	0	0	0	0	0	0	0	0	0	0	0	0	0	0	0	0	0	0	0
abe2512372d4ce1692e4bda8e2d8344c	0	0	0	0	216	0	0	0	0	0	0	133	0	0	0	0	0	0	0	0	0	102	0	0	0	0	0	0	0	0	0	237	0	0	0	0	0	0	0	0	0	0	0	0	0	0	0	0	0
abbd9cd4c7539a913580b46c6533d6a4	0	0	0	0	0	0	0	0	0	0	0	0	0	0	0	0	0	0	0	0	0	0	0	0	0	0	0	0	0	0	0	0	0	0	0	0	0	0	0	0	0	0	0	0	0	0	0	0	0
e01585390bc490d615327b7cf5760420	0	0	0	0	0	0	0	0	0	0	0	0	0	0	0	0	0	0	0	0	0	0	0	0	0	0	0	0	0	0	0	0	0	0	0	0	0	0	0	0	0	0	0	0	0	0	0	0	0
7b6e4a92615362f55b4e332a7dd72241	602	0	0	0	0	0	0	0	0	0	0	0	0	0	0	0	0	0	0	0	0	0	0	0	0	0	0	0	0	0	0	0	0	0	0	0	0	0	0	0	0	0	0	0	0	0	0	0	0
e8f3a3f1031a06162f2b83672ba9a9d7	0	0	0	0	0	119	0	0	0	0	0	0	0	0	0	0	0	0	0	0	0	0	0	0	0	0	0	0	0	0	69	0	0	0	0	0	0	0	0	0	30	0	0	89	0	169	0	0	0
8f2d7a4357b93fa7d21f7f86153ac5c1	0	0	0	0	94	0	0	0	0	0	22	0	0	0	0	0	0	0	0	0	0	60	0	0	0	0	0	0	0	0	0	0	0	0	0	0	0	0	0	0	0	0	42	0	0	0	0	0	52
a8c613eb37453e9fc884c2fdce560239	0	0	0	0	0	0	0	0	0	0	0	0	0	0	0	0	0	0	0	0	0	0	0	0	0	0	0	0	0	0	0	0	0	0	0	0	0	0	0	0	0	0	0	0	0	0	0	0	57
a2217ef3a75b97c1c3f7709ae99df5f2	0	0	0	0	0	0	0	0	0	0	0	0	0	0	0	0	0	0	0	0	0	0	0	0	0	0	0	0	0	0	0	0	0	0	0	0	0	0	0	0	0	0	0	0	0	0	0	0	0
9191436c1839454de113574a5cd73f47	0	0	0	0	0	0	0	0	0	0	0	0	0	0	0	0	0	0	0	0	0	0	0	0	0	0	0	0	0	0	0	0	0	0	52	0	0	0	0	0	0	0	0	0	0	0	0	0	0
c3c04f5803c00ae4ebb9530772353929	0	0	0	0	0	74	0	0	0	0	0	0	80	0	132	0	32	27	0	0	0	39	0	0	0	0	0	0	51	0	0	72	50	0	0	62	0	0	0	0	0	143	0	0	0	0	0	0	0
7123f9c32ef3b9325baf1023d04e4c64	0	0	0	0	0	189	0	0	0	0	0	0	0	0	0	0	0	0	0	0	0	282	0	0	0	0	0	246	0	0	0	0	0	0	0	0	0	0	0	0	0	0	0	328	0	0	0	0	0
258233b096e72af31c112c97fa1f9b8b	0	0	0	0	0	0	0	0	0	0	0	0	0	0	0	0	0	0	0	0	0	0	0	0	0	0	0	0	0	0	0	0	0	0	0	0	0	0	0	0	0	0	0	0	0	0	0	0	0
aa20d9a57988d6f4238204daff0f6f1b	0	96	0	0	0	0	0	0	233	0	0	0	0	0	0	0	0	0	0	0	0	0	0	0	0	0	0	0	0	0	0	0	0	0	0	0	0	0	0	0	0	0	0	0	181	0	0	0	0
a27d23c21d3f50e959f2b2f7e405f5ff	0	16	0	0	0	0	0	0	0	0	0	0	0	0	0	44	0	38	0	44	0	0	0	48	0	0	75	16	0	0	0	0	0	0	0	29	0	0	0	0	0	0	0	0	0	123	0	53	0
398a4dbf7aa7c8ea2147d7b2db26e0c8	0	0	0	0	0	0	0	0	0	0	0	0	0	0	0	61	0	0	0	0	0	0	0	0	0	0	0	0	0	0	262	0	0	148	0	0	0	0	0	0	0	0	0	0	0	0	0	0	0
56eeedc078534a1bcb7bbe83d4a37b36	0	0	0	0	0	0	0	218	0	0	0	0	0	0	0	0	0	0	0	0	0	102	0	0	0	0	0	0	0	0	0	68	0	0	0	0	0	0	0	0	0	149	0	0	0	0	0	165	62
f7912bd57693f23563f81baf13789840	0	0	0	0	0	0	0	0	0	0	0	0	0	0	0	0	0	0	0	0	0	0	0	0	0	0	0	0	0	0	0	120	0	0	32	0	0	0	0	0	0	0	0	0	0	0	0	0	0
ebadfda9c0f8ab2ad99016bdba19b82b	0	0	0	111	0	0	0	0	0	0	0	0	0	0	0	0	0	0	0	0	0	0	0	205	0	0	0	0	0	0	0	0	0	70	0	0	0	0	0	0	67	0	0	0	0	0	0	0	0
4cbb227d5e82c114212cf56e91cf742e	0	0	0	0	0	0	0	0	0	0	0	0	0	0	0	0	0	0	0	0	0	0	0	0	159	0	82	0	0	0	0	0	0	0	0	250	0	0	0	0	0	0	0	0	0	150	0	0	0
6f99a0d05ad02645401fb3743fc007d4	0	0	0	0	0	0	0	0	0	0	0	29	0	0	0	0	0	0	0	0	0	0	0	0	0	0	0	0	0	0	0	0	0	0	0	0	0	0	5	0	0	0	0	0	0	0	0	0	0
ecee47d575d560c06bc5b4cee3677a52	0	0	0	0	0	0	0	0	0	0	0	0	0	0	0	0	0	0	0	0	0	0	0	0	0	0	0	0	0	0	0	0	0	0	0	0	0	0	0	0	0	0	0	0	0	0	0	0	0
4a7e1318a951048700c6f4149f7eb615	0	0	0	0	0	0	0	0	0	0	0	221	0	0	0	0	133	165	0	0	0	0	0	0	0	0	0	0	73	0	0	83	0	0	0	0	0	0	0	0	0	0	0	0	0	0	0	42	150
957950d40acf68f57210fa28b96c3f21	0	0	0	0	0	0	0	0	0	0	0	0	0	0	0	0	0	0	0	0	349	0	0	48	0	0	0	0	0	0	0	0	0	0	0	0	78	0	0	0	0	0	0	0	0	0	0	0	373
9f8ee5f5e85105a4704e4c43cc2e3a89	0	0	0	0	0	0	0	0	0	0	0	0	0	0	0	0	0	0	0	0	0	0	0	0	0	0	0	0	0	0	0	0	0	0	0	0	0	0	0	0	0	0	0	0	0	0	0	0	0
2ce16e5e7e4701c33ba8a45d613f819d	0	0	0	0	0	0	0	0	0	50	0	0	0	0	0	122	79	0	0	0	0	0	0	0	0	0	0	0	0	0	0	0	0	0	0	0	0	0	0	0	0	0	0	180	0	0	0	0	0
636acadbc66fd5f54a67098c2cc78572	0	0	0	0	0	0	0	0	0	0	0	231	0	0	0	0	0	67	0	0	0	0	0	0	0	0	0	0	40	0	0	0	0	0	0	0	0	0	0	0	0	0	0	509	0	0	0	139	0
18e5e6e6bb98edce47a0d3c3cb132d1f	0	0	0	0	104	203	0	0	0	0	0	0	0	0	0	0	0	0	127	0	81	0	0	0	83	0	0	0	0	0	0	230	0	0	0	0	0	0	0	0	0	110	0	0	0	0	0	0	0
a2d648f5c77f0d5e47cb003c5ac01b60	0	0	0	0	0	0	0	0	0	0	0	0	0	0	0	0	0	0	0	0	0	0	0	0	0	0	0	0	0	0	0	0	0	0	0	0	0	0	0	23	0	0	0	0	0	0	0	0	0
6889becc123307274256070ff0c1221d	0	0	0	0	0	0	0	0	89	0	0	0	0	0	0	0	0	0	0	0	0	0	0	0	0	0	0	0	0	0	0	0	0	0	0	0	0	0	0	0	0	0	0	0	0	0	0	0	111
b33ed1b9c11aeb569ef5468fa04a426d	0	0	0	0	0	0	0	0	0	0	0	0	0	0	0	0	0	0	0	0	0	0	0	0	0	0	0	0	0	0	0	15	0	0	0	0	0	0	0	0	0	0	0	0	0	0	0	0	0
342a09f56b74b0212d39872ef09c915b	0	0	0	0	0	0	0	0	0	0	0	0	0	0	0	0	0	0	0	0	0	0	0	0	0	0	0	0	0	0	0	0	0	0	0	0	0	0	0	0	0	0	0	0	0	0	0	0	0
fb90c41c8c2a5d1aa3996bdf069da08e	0	0	0	0	0	0	0	0	0	0	0	0	0	0	0	0	0	0	0	0	0	0	0	0	0	0	0	0	0	0	0	0	0	0	0	0	0	0	0	0	0	0	0	0	0	0	0	0	0
d1ee84a26ee21ecdd908db6b35bed2e4	0	0	0	0	0	0	0	0	0	0	0	0	0	0	0	0	0	0	0	0	0	0	0	0	0	0	0	0	0	0	0	0	0	0	0	0	0	0	0	0	0	0	0	0	0	0	0	0	0
78abf997175831c62a124b3ef9e649ae	0	0	0	0	0	0	0	0	0	0	0	0	0	0	0	0	0	0	0	0	0	0	0	0	0	0	0	0	0	0	0	0	0	0	0	0	0	0	0	0	0	0	0	0	0	0	0	0	0
4391b808232544a77c9a3ed335da61b2	0	0	0	0	0	0	0	0	0	0	0	0	0	0	0	0	0	0	0	0	0	0	0	0	0	0	0	0	0	0	0	0	0	0	0	0	0	0	0	0	0	0	0	0	0	0	0	0	0
5f82ed6249e7c1be945ee1a59d75c9a7	0	0	0	0	0	0	0	0	0	0	0	0	0	0	0	0	0	0	0	0	0	0	0	0	0	0	0	0	0	0	0	0	0	0	0	0	0	0	0	0	0	0	0	0	0	0	0	0	0
d74176bca671e794435f5a09026d14a3	0	0	0	0	0	0	0	0	0	0	0	0	0	0	0	0	0	0	0	0	0	0	0	0	0	0	0	0	0	0	0	0	0	33	0	0	0	0	0	0	0	0	0	0	0	0	0	0	0
e786e6f9999f1c5507bf46be1c8a92bb	0	0	0	0	0	0	0	0	0	0	0	0	0	0	0	0	0	0	0	0	0	0	0	0	0	0	0	0	0	0	0	0	0	0	0	0	0	0	0	0	0	0	0	0	0	0	0	0	0
41de38fabd287f22a8f4b5d261434d32	170	239	0	0	46	0	133	0	0	0	0	0	0	0	0	0	0	0	0	0	0	0	22	131	0	0	0	0	68	0	0	0	0	0	0	0	0	0	0	0	0	0	0	0	0	0	71	0	0
706d0e024bdd998cea44407d3cd0fa3a	0	0	0	0	0	0	0	0	0	0	0	0	0	0	0	0	0	0	0	0	0	0	0	0	0	0	125	0	0	0	0	0	0	0	0	250	0	0	0	0	0	0	0	170	0	0	0	0	0
3898fd20a890ff93c0b1c821301c3ff1	0	0	0	0	0	0	0	0	0	0	0	0	0	0	0	0	0	0	0	0	0	0	0	0	0	0	0	0	0	0	0	0	0	0	0	0	0	0	0	0	0	0	0	0	0	0	0	0	0
339a40a58974b25f4976b486ae3dac97	0	0	0	0	0	0	0	0	0	0	0	0	0	0	0	0	0	0	0	0	377	0	0	0	0	0	0	0	0	0	0	0	0	0	0	286	0	0	0	0	0	0	0	0	0	0	0	0	0
8ba78cc42d0980c95a1ac481483bfaf1	0	0	0	0	0	0	0	0	0	0	0	0	0	0	0	0	0	0	0	0	0	0	0	0	0	0	0	0	0	0	0	0	0	14	0	0	0	0	0	0	0	0	0	0	0	0	0	0	0
2f1e56339ed60f50767b97b362994801	0	0	0	0	106	0	0	0	0	85	0	132	0	0	53	0	0	0	0	0	0	35	0	0	0	0	114	0	0	0	0	0	0	0	0	0	0	0	0	0	0	0	0	0	114	0	0	0	0
63a1e29026fe575be88fc55e5a3a9bf6	0	0	0	0	0	0	0	0	0	0	0	0	0	0	0	0	0	0	0	0	0	0	0	0	0	0	0	0	0	0	0	0	0	0	0	0	0	0	0	0	0	0	0	0	0	0	0	0	0
d21fc6ffcd396f91bd4c1bf1bfdb0942	0	0	0	0	0	0	0	0	0	0	0	0	0	0	0	0	0	0	0	0	0	0	0	0	0	0	0	0	0	0	0	0	0	0	0	0	0	0	0	0	0	0	0	0	22	0	0	0	0
6610d80e16c0528bfd5c5fe16a2a8cb7	0	0	0	0	0	0	0	0	0	330	0	0	0	96	0	0	0	0	59	0	0	0	0	0	0	0	102	0	0	102	0	0	0	0	0	0	0	0	0	0	0	0	0	0	0	0	0	0	46
29dc8796ccac89f19c9f5aa96915eff8	0	0	0	0	0	0	0	0	0	0	0	0	0	0	0	0	0	0	0	0	0	0	0	0	0	0	0	0	0	0	0	0	0	0	0	0	0	0	0	0	0	0	0	0	0	0	0	0	0
22e094a71000dc61ef08fd2f17043759	0	0	0	0	0	0	0	0	0	0	0	0	0	0	0	0	0	0	0	0	0	0	0	0	0	0	0	0	0	0	0	0	0	0	0	0	0	0	0	0	0	0	0	0	0	0	0	0	0
f379396a85e7336cf8f7bc32ed5676bd	0	0	0	0	0	0	0	0	0	0	0	0	0	0	0	0	0	0	0	0	0	0	0	0	0	0	0	0	0	0	0	0	0	0	0	0	0	0	0	0	0	0	0	0	0	0	0	0	0
ada9d86ae49a2ae93aaebe066744cfd4	0	0	0	0	0	0	0	0	0	0	0	0	0	0	0	0	0	0	0	0	0	0	0	59	0	0	0	0	0	0	0	0	0	87	0	0	267	0	0	398	0	0	0	74	0	23	0	0	0
6173df24cc886773c5258ec92f4849ca	0	0	0	0	0	0	0	0	0	0	0	0	30	0	169	0	0	0	0	0	145	0	0	0	0	0	0	0	0	168	0	0	49	0	0	0	0	55	0	0	0	0	0	0	0	0	0	0	0
019474b59d8620908ed22b312f6688d1	0	0	0	0	0	0	0	0	0	0	0	0	0	0	0	0	0	86	0	0	0	0	0	0	0	0	0	0	0	0	0	0	0	0	0	0	72	0	0	0	0	66	0	195	0	0	67	0	0
dce93b1ee21a6cd4b4fe695861b39fbf	0	0	0	0	0	0	0	0	0	0	0	0	0	0	0	0	0	0	0	0	0	0	0	0	0	0	0	0	0	0	0	0	0	0	0	0	0	0	0	0	0	0	0	0	0	0	0	0	0
30a76e1f24bba0752e809a9187a89611	0	0	0	0	0	0	0	0	0	0	0	0	0	0	0	0	0	0	0	0	0	0	0	0	0	0	0	0	0	0	0	0	0	0	0	0	0	0	0	0	0	0	0	0	0	0	0	0	0
9b94294001179369603f563d0d698281	175	0	0	0	36	0	0	0	0	28	0	0	0	0	0	127	73	0	0	0	0	0	0	0	0	0	0	0	140	0	0	0	0	0	0	0	0	0	0	0	0	0	0	49	0	0	0	0	0
dca63be645ba3ab625fb70b1d696e0cb	0	0	0	0	0	0	0	0	0	0	0	0	0	0	0	0	0	0	0	0	0	0	0	0	0	0	0	0	0	0	0	0	0	0	0	0	0	0	0	0	0	0	0	0	0	0	0	0	0
7722b3bad149f7dda8c760561454a76e	0	0	0	0	0	0	0	0	0	0	0	0	0	0	0	0	0	0	0	0	0	0	0	0	0	0	0	0	0	0	0	0	0	0	0	0	0	87	0	0	0	0	0	0	0	0	0	0	0
023d3195d780cdc098ffddfc0cec670d	0	0	0	0	0	0	0	0	0	0	0	0	0	0	0	0	0	0	0	0	0	0	0	0	0	0	0	0	0	0	0	0	0	0	0	0	0	0	0	0	0	0	0	0	0	0	0	0	0
3c27fc28f9a1c1ff0f473b7ef04b4f2c	0	0	0	0	0	0	0	0	0	0	0	0	0	0	0	175	0	0	67	0	0	0	0	0	0	0	0	0	0	0	0	0	0	0	0	0	0	0	0	0	0	0	0	0	0	0	0	0	0
3da40c16c0300edddd1cbf1b9b4a793a	0	0	0	0	0	0	0	0	0	0	0	0	0	0	0	0	0	0	0	0	0	0	0	0	0	0	0	0	0	0	0	0	0	0	0	0	0	0	0	0	0	0	0	0	0	0	0	0	0
171757748e28746aa4fcf275fa2c30a9	0	19	0	0	0	0	57	0	0	0	0	0	0	0	0	0	0	0	0	0	0	0	0	0	0	0	0	0	0	0	0	0	0	0	0	0	0	0	0	0	0	0	0	0	0	0	23	33	0
12122758d6cb1319037ee25076363e0f	0	0	0	0	0	0	0	0	0	48	0	0	0	0	0	0	33	0	0	0	0	0	0	0	0	0	0	0	0	0	0	0	0	0	0	0	0	0	0	0	0	0	0	0	0	0	0	0	0
22dd2782dde5e5a0f8428d44b7e8800f	0	0	0	0	0	0	0	0	0	0	0	0	0	0	0	0	0	0	0	0	0	0	0	0	0	0	0	0	0	0	0	0	0	0	0	56	0	0	0	0	0	0	0	0	0	0	0	0	0
fd5d3f912333016aba0870e4334cd0cc	0	0	0	0	0	0	0	0	0	0	0	0	0	0	0	91	0	0	113	0	0	0	0	0	0	0	0	0	0	0	0	0	0	0	0	0	0	0	0	0	0	0	0	0	0	0	0	0	0
1d01de1ceec7d33db9077a517293af6f	0	0	0	0	0	0	0	0	0	0	0	0	0	0	0	154	0	0	0	0	0	0	0	0	0	0	0	0	56	0	0	0	0	0	0	0	0	0	0	0	0	0	0	190	0	0	0	0	0
f44f3d1b1882d3aec9db8f9b579c38a9	0	0	0	0	0	0	18	0	0	0	0	0	34	0	0	0	0	0	0	46	0	0	0	0	0	0	0	0	0	19	0	0	0	0	27	0	28	0	0	0	0	0	0	26	0	18	0	0	0
890ef17ab42e8ff35c3545a26c5b6794	0	0	0	0	0	0	0	0	0	0	0	0	0	0	0	0	0	0	0	0	0	0	0	0	0	0	0	0	0	0	0	0	0	0	0	0	0	0	0	0	0	0	130	90	0	0	0	0	0
cbd99080934601778ee443dc928fc7b3	0	0	0	0	0	0	0	0	0	0	0	0	0	0	0	0	0	0	0	0	0	0	0	158	0	0	0	0	0	0	0	0	0	0	0	0	0	0	0	0	0	205	0	0	0	0	0	0	0
5ac1259ea4c45f05ccbbc5026dd64cec	0	0	0	0	0	0	0	0	0	0	0	0	0	0	0	0	0	0	0	0	0	0	0	0	0	0	0	0	0	0	0	0	0	0	0	0	0	0	0	0	0	0	0	0	0	0	0	0	0
03db2ea1f424dcfdb025e0d3d69bc3a4	0	0	0	0	0	0	0	0	0	0	0	0	0	0	0	0	0	0	0	0	0	0	0	0	0	0	0	0	0	0	0	0	0	0	0	0	0	0	0	0	0	0	0	0	0	0	0	0	0
cb22e25d03607853a644d2ee4bd5b209	0	0	0	0	0	0	297	0	0	0	0	0	0	0	0	0	0	0	0	24	83	0	0	0	0	0	0	0	0	0	0	0	0	0	96	142	0	0	0	0	0	0	0	0	0	0	0	0	0
812bf9c2b2ca2ecc182a687f2af34ef2	0	0	0	0	0	0	0	0	0	0	0	0	0	0	0	0	67	0	0	0	0	0	0	0	0	0	0	0	0	0	0	0	0	0	0	0	0	0	0	0	0	0	0	0	0	0	0	0	0
88985209127acb6eaef222d5668dc328	0	0	0	0	0	0	0	0	0	0	0	0	0	0	0	0	0	0	0	0	0	0	0	0	0	0	0	0	0	0	0	0	0	0	0	0	0	0	0	0	0	0	0	0	0	0	0	0	0
2db8796489cb831a81522d24af332928	0	0	0	0	0	0	258	0	0	0	0	0	0	0	0	0	0	0	0	0	0	0	0	0	0	0	0	0	0	0	0	0	0	0	215	0	0	0	0	0	0	0	0	0	0	0	0	0	196
e1984592806bfc20e14dcefac365000c	0	0	0	0	0	0	0	0	0	0	0	0	0	0	0	0	0	0	0	0	0	0	0	0	0	0	0	0	0	0	0	0	0	0	0	0	0	0	0	0	0	0	0	0	0	0	0	0	0
e3f2477e81cabe195ec4cd45e2ae01a3	0	0	0	0	0	0	0	38	0	0	0	0	0	77	0	0	0	0	0	0	0	0	0	0	0	0	0	0	0	0	0	0	0	0	0	0	0	0	0	0	0	0	0	0	0	0	0	0	0
4b9de22a39538d05af97e4e92b5b4b94	0	0	0	0	0	0	0	0	0	0	88	0	0	32	0	0	0	0	0	0	0	0	0	0	50	0	0	0	0	0	0	0	0	0	0	0	0	0	0	0	104	0	0	0	0	0	0	194	0
3c72b5c5cef1339a5cffeecfac3cc9e4	0	0	0	0	0	0	0	0	0	0	0	0	145	0	0	0	0	0	0	0	0	0	0	0	0	0	0	0	0	0	0	0	0	0	0	0	0	0	0	0	0	0	0	0	0	0	0	0	0
f43c9e1d1dd2db548256c2b3fa2933ed	0	0	0	0	0	0	0	0	0	0	0	0	0	0	0	95	0	0	0	0	0	0	0	0	0	0	0	0	0	0	0	0	0	0	0	0	0	0	0	0	0	0	0	0	0	0	0	0	0
b3499672c50d8308ec4917889f28a75d	0	0	0	0	0	0	0	0	0	0	0	0	0	0	0	0	0	0	0	0	0	0	0	0	0	0	0	0	0	0	0	0	0	0	0	0	0	0	0	0	0	0	0	0	0	0	0	0	0
fd142cf0d0d060f3103633c0e391dfb2	0	0	0	0	0	0	0	0	0	0	0	0	0	0	0	0	0	0	0	0	0	0	0	0	0	0	0	0	0	0	0	0	0	0	0	0	0	0	0	0	0	0	0	0	0	0	0	0	0
91e4e4fd197e39ba076175bb98c4178f	0	0	0	0	0	0	0	0	0	0	0	0	0	0	0	0	0	0	0	0	0	0	0	0	0	0	0	0	0	0	0	0	0	0	0	0	0	0	0	0	0	0	0	0	0	0	0	0	0
4bce62a30d4082be648f4c0d355fea55	0	0	0	0	0	0	0	0	0	0	0	0	0	0	0	0	0	0	0	0	0	0	0	0	0	0	0	0	0	0	0	0	0	0	0	0	0	0	0	0	0	0	0	0	0	0	0	0	0
bf4cc2c3fc7bf084a73e11c715bc0f63	0	0	0	0	0	0	0	0	0	0	0	0	0	0	0	0	0	0	0	0	0	0	0	0	0	0	0	0	0	0	0	0	0	0	0	0	0	0	0	0	0	0	0	0	0	0	0	0	0
55c1d74a6f1d8521583f2514a021d173	0	0	0	0	0	0	0	0	0	150	0	0	0	0	0	0	0	0	0	0	0	0	0	0	0	0	0	0	0	0	0	0	0	213	0	0	0	0	0	0	0	0	0	0	0	0	0	0	0
3e6cd0d87574c0a6d5eecb8ce2ea0ace	0	0	0	0	0	0	0	0	0	0	0	272	0	0	0	0	0	0	0	0	0	0	0	0	0	0	0	0	0	0	0	0	0	194	0	0	0	59	0	0	0	134	0	0	0	0	196	0	36
a2c599fc508dcb844ea00af550249ace	97	0	0	0	0	0	0	0	0	0	0	0	0	0	0	0	0	0	0	0	0	0	0	0	0	0	32	0	0	0	62	0	0	0	0	100	0	0	0	0	0	0	0	0	0	0	40	0	0
be15525b4da17ff6766e2596ab07fdf9	0	0	0	0	0	0	0	0	0	0	0	0	0	0	0	0	0	0	0	0	0	0	0	0	0	0	0	0	0	0	0	0	0	0	0	0	0	0	0	0	0	0	0	0	0	0	0	0	0
aa33e67720caa4a7a514fb6dbea4e79d	0	0	0	0	0	0	0	0	0	0	0	0	0	33	0	49	0	0	0	0	0	0	0	0	0	0	0	0	0	0	116	0	0	0	0	0	0	0	0	0	0	0	0	0	0	0	0	0	0
fda6f76b21f18ae1bbf90ea9efb0edf9	0	0	0	0	0	0	0	0	0	0	0	0	0	0	0	0	0	0	0	0	0	0	0	0	0	0	0	0	0	0	0	0	0	0	0	0	0	0	0	0	0	0	0	0	0	0	0	0	0
c055c189f4d4c6f80b52d73485270969	0	0	0	0	0	0	0	0	0	0	0	0	0	0	0	0	0	0	0	0	0	0	0	0	0	0	0	0	0	0	0	0	0	0	0	0	0	0	0	0	0	0	0	0	0	0	0	0	0
b943457b69eb1d633abe3d6e6dd00c66	0	0	0	0	0	0	0	0	0	0	0	0	0	0	0	0	0	0	0	0	0	0	0	0	0	0	0	0	0	0	0	0	0	0	0	0	0	0	0	0	0	0	0	0	0	0	0	0	0
ea19185c72235fd611f6b3acfd259169	0	0	0	0	0	0	0	0	0	0	0	0	0	0	0	0	0	0	0	0	0	0	0	0	0	0	0	0	0	0	0	0	175	0	0	0	0	56	0	0	0	0	0	0	0	0	0	0	0
0b6e3aa3cf62bc11bca0e540264fb9ae	0	0	0	0	0	0	0	0	0	0	0	0	0	0	0	0	0	81	0	0	0	0	0	67	0	0	0	0	0	0	0	0	0	0	0	0	0	0	0	0	0	0	0	0	0	0	0	0	0
10c9be08a0f72436f5db3e72e48ea9b3	0	0	0	0	0	0	221	0	0	0	0	0	0	0	0	0	0	0	0	0	0	0	0	0	0	0	0	0	0	0	0	0	0	0	0	0	0	0	0	0	0	0	0	0	0	0	0	0	0
c64bcdac3ea22f4ace9837a82eb8eb36	0	0	0	0	0	0	0	0	0	0	0	133	0	0	0	0	23	0	0	0	0	0	0	0	0	0	0	0	0	0	0	0	0	0	0	0	0	0	0	0	0	0	0	0	0	0	0	0	0
8bf2b03c2c75fa732bc704b5cc3373ff	0	0	0	0	0	0	0	0	0	0	0	0	0	155	0	0	0	0	0	0	0	0	0	0	0	0	0	0	0	0	0	0	0	0	0	0	0	0	0	0	0	0	0	0	0	0	0	0	0
9279a2422ff622f4e407c4ffd6a2fef5	0	0	0	0	0	0	0	0	0	0	0	134	0	0	0	0	0	0	0	0	0	125	0	0	0	0	0	0	0	0	0	0	0	0	0	0	0	0	0	0	0	0	0	0	0	0	0	0	0
5d9b8d733ee75bac26942ee5d17fc4a3	0	0	0	0	0	0	0	0	0	0	0	0	0	0	0	0	0	0	0	0	0	0	0	0	0	0	0	0	0	0	0	0	0	0	0	0	0	0	0	0	0	0	0	0	0	0	0	0	0
dde0783786c7614a1ad383c087ddbd6e	0	0	0	0	0	0	0	0	0	0	0	0	0	130	0	0	0	0	56	0	0	0	0	0	95	0	0	0	0	0	0	0	0	0	0	0	0	0	215	0	0	0	0	0	0	182	0	0	115
4b34629a6f28fac5cec527ca21181989	0	0	0	0	0	0	0	0	0	171	0	0	0	0	0	0	0	0	0	0	0	0	0	0	0	0	0	0	0	0	0	0	0	0	0	0	0	0	0	261	0	0	0	0	0	0	0	0	0
d1b1b712882a571ce5d76a9b1a5f8d3e	0	0	0	0	50	0	0	0	182	0	0	0	74	0	37	98	0	0	0	50	0	0	0	0	0	0	0	39	0	0	0	0	36	0	0	0	0	79	0	0	0	0	0	0	0	0	0	0	0
dd450277a70d583647a15252c780dd85	0	0	0	0	0	0	0	0	0	0	0	0	0	0	0	0	0	0	0	0	0	0	0	0	0	0	0	0	0	0	0	0	0	0	0	0	0	0	0	0	0	0	0	0	0	0	0	0	0
bdc68b50f8721974b605b5bfd9d9d740	0	0	0	0	0	0	0	0	0	0	0	0	0	0	0	0	0	0	0	0	0	0	0	0	0	0	0	0	0	0	0	0	0	0	0	0	0	0	0	0	0	0	0	0	0	0	0	0	0
5b3aaaf72366e08b42ee52fe70d0c185	0	0	0	0	0	0	0	0	0	0	0	0	0	0	0	0	0	0	0	0	0	0	0	0	0	0	0	174	0	0	0	0	0	0	0	0	0	0	0	0	0	0	0	0	0	0	0	0	0
6471899572b9db72881f7f8d76363520	0	0	0	0	0	0	0	0	0	0	0	0	0	0	0	138	0	0	0	0	0	0	0	0	0	0	0	0	0	0	0	0	0	0	147	0	0	0	0	0	281	0	0	0	0	0	0	0	0
7d1f75cacd00d240a2e8aac3f9c4fbe2	0	0	0	0	0	0	0	0	0	0	0	0	0	0	0	0	0	0	0	0	0	0	0	0	0	0	0	0	0	0	0	0	0	0	0	0	0	0	0	0	0	0	0	0	0	0	0	0	0
963d8e6b1091d357cf85adce2d180d65	0	0	0	0	0	0	0	0	67	0	0	0	0	0	0	0	0	0	0	0	0	0	0	0	0	0	0	0	0	0	0	0	0	0	0	0	0	0	0	0	0	0	0	0	0	0	0	0	77
d826383b110f6f5524f18df76481d423	0	0	0	0	0	0	0	0	0	0	0	0	0	0	0	0	0	0	0	0	0	0	0	0	0	0	0	0	0	0	0	0	0	0	0	0	0	0	0	0	0	0	0	0	0	0	0	0	0
b046db1f13772da4296437e0519f216f	0	0	0	0	0	0	0	0	0	0	0	0	0	0	0	0	0	0	0	0	0	0	0	0	0	0	0	0	0	0	0	0	0	0	0	0	0	0	0	0	0	0	0	0	0	0	0	0	0
5c2a150318dd359215bf4071bc009197	0	0	0	0	0	0	0	0	0	0	0	0	0	0	0	0	0	0	0	0	0	0	0	0	0	0	0	0	0	0	0	0	0	0	0	0	0	0	0	0	0	0	0	0	0	0	0	0	0
8e3498f15deace466572d9bc371a99e8	0	0	0	0	0	0	0	0	0	0	0	0	0	0	0	0	0	0	0	0	0	0	0	0	0	0	0	0	0	0	0	0	0	0	0	0	0	0	0	0	0	0	0	0	0	0	0	0	0
5daec1613a9447c5b3aafc0f0103bf1f	0	0	0	0	0	0	0	0	0	0	0	0	0	0	0	0	0	0	0	0	0	207	0	0	0	0	0	0	0	171	0	0	166	0	0	0	0	0	0	0	0	0	0	0	0	0	0	0	0
190f9c393a36c8ff16d6d76a4f5790f3	0	0	0	22	0	0	0	0	0	392	0	0	0	0	0	0	0	0	0	0	0	0	0	0	0	0	0	0	0	0	0	0	0	0	0	0	0	0	0	0	37	0	0	0	0	0	0	0	0
18296b28995b6ecf747e712d167e7ed4	0	0	0	0	0	0	0	0	0	0	0	0	0	0	723	0	0	0	0	0	0	106	0	0	0	0	0	0	0	0	0	0	0	0	0	0	0	0	0	0	0	0	0	0	0	44	0	0	0
fdffa48aba77b17707c56623bd832896	0	0	0	0	0	0	0	0	0	0	0	0	0	0	0	0	0	0	0	0	0	0	0	0	0	0	0	0	0	0	0	0	0	0	0	0	0	0	0	0	0	0	0	0	0	0	0	0	0
f4abfef10640d5ae5b7dd32949fe8a7e	0	0	0	42	0	0	0	0	0	357	0	0	0	0	0	0	0	0	0	0	0	0	0	0	0	0	0	0	0	0	0	0	0	0	0	0	0	0	0	0	0	0	0	130	0	0	0	0	0
2442ae32b6deeb8bb16bb877173bfae8	0	0	0	0	0	0	0	0	0	0	0	0	0	0	0	0	0	0	0	0	0	0	0	0	0	0	0	0	0	0	0	0	0	0	0	0	0	0	0	0	0	0	0	0	0	0	0	0	0
60d48c2822e4a49f20d2091983c471a7	0	0	0	0	0	0	0	0	200	0	0	0	0	0	0	0	0	0	0	66	0	140	0	0	0	0	0	0	0	0	0	65	0	0	0	0	0	0	0	0	0	0	0	0	0	0	0	0	0
cf98f5c909dcdf0f32617c224bcc95ac	0	0	0	0	0	0	0	0	0	0	0	0	0	0	0	0	0	0	0	0	0	0	0	0	0	0	0	0	0	0	0	0	0	0	0	0	0	0	0	0	0	0	0	0	0	0	0	0	0
4d852b1e9a71012eb13eb5db8081795d	0	0	0	0	0	0	0	0	0	0	0	0	0	0	0	0	0	0	0	0	0	0	0	0	0	0	0	0	0	0	0	0	0	0	0	0	0	0	0	0	0	0	0	0	0	0	0	0	0
f34d0330dad39d37d1ac35818dfc8c4f	0	0	0	0	0	0	0	0	0	0	0	0	0	0	0	0	0	0	0	0	0	0	0	0	0	0	0	0	0	0	0	0	0	0	0	0	0	0	0	0	0	0	0	0	0	0	0	0	0
f7fc73acd4208b258689d0ad634e436d	0	0	0	0	0	0	0	0	0	0	276	0	0	0	0	0	0	0	0	0	0	0	0	0	0	0	0	0	0	0	0	0	0	0	0	0	0	0	0	360	0	0	0	0	0	0	0	0	0
ba5e759b0dc51e9c2351c880979b206f	0	0	0	0	0	0	0	0	0	0	0	0	0	0	0	0	0	0	0	0	0	0	0	0	0	0	0	0	0	0	0	0	0	0	0	0	0	0	0	0	0	0	0	0	0	0	0	0	0
150fa8856af55053b919384767465485	0	0	0	0	0	0	0	0	0	0	0	0	0	0	0	0	0	0	0	0	0	0	0	0	0	0	0	0	0	0	0	0	0	0	0	0	0	0	0	0	0	0	0	0	0	0	0	0	0
3befa168bb6003a1825f8b5d448a1ddf	0	0	0	0	0	0	0	0	0	0	0	0	0	0	0	0	0	0	0	0	0	0	0	0	0	0	0	0	0	0	0	0	0	0	0	0	0	0	0	0	0	0	0	0	0	0	0	0	0
84069bc9e4532dcd1c55f0a3bd542f21	0	0	0	0	0	0	0	0	0	0	0	0	0	0	0	0	0	0	0	0	0	0	0	0	0	0	0	0	0	0	0	0	0	0	0	0	0	0	0	0	0	0	0	0	142	0	0	0	0
4688858e50deabc115e890810b6921eb	0	0	0	0	0	0	0	0	0	0	0	0	0	0	0	0	0	0	0	0	0	0	0	0	0	0	0	0	0	0	0	0	31	0	0	0	0	0	0	0	0	0	0	0	0	0	0	0	0
abfb31261fad9b2d1aeafacd31fe02b0	131	69	0	0	0	0	0	0	0	0	0	0	0	0	0	0	0	0	0	0	0	0	0	0	0	22	0	0	0	0	0	0	0	0	0	0	53	0	0	0	0	0	0	0	0	0	0	0	0
685b85bdb04c18a458b2f9ef7f236edb	0	0	0	65	0	0	0	0	0	0	0	0	0	0	0	0	0	0	0	0	0	0	0	0	0	0	0	0	0	0	0	0	0	0	0	0	0	0	0	0	0	0	0	0	0	0	0	0	0
68dc82b1c1c9e2ef5bea605642b0c37d	0	0	0	0	0	0	0	0	0	0	0	0	0	115	0	0	0	0	58	0	0	0	0	0	126	0	0	0	0	0	0	0	0	0	0	0	0	0	0	0	0	0	0	0	0	310	0	0	156
bced1ba86451c117fdfcf94e745d3c55	0	0	0	0	0	0	0	0	0	0	0	0	0	30	0	0	0	0	0	0	0	0	0	0	0	0	177	0	154	0	119	0	117	0	0	0	0	0	0	0	0	187	0	99	0	0	0	0	0
93b3976e629f9dd156a6139e2be49a20	0	0	0	0	0	0	0	0	0	0	0	0	0	0	0	0	0	0	0	0	0	0	0	0	0	0	0	0	0	0	0	0	0	0	0	0	0	0	0	0	0	0	0	0	0	0	0	0	0
405d51bbfff8cd326a35f5e8971b03fd	0	0	0	0	0	0	0	0	0	0	0	0	0	0	0	0	0	0	0	0	0	0	0	0	0	0	0	0	0	0	0	0	0	0	0	0	0	0	0	0	0	0	0	0	0	0	0	0	0
bbb62a723af29f1515424ae973b76f33	0	0	0	0	0	0	0	0	0	0	0	0	0	0	0	0	0	0	0	0	0	0	0	0	0	0	0	0	0	0	0	0	0	0	0	0	0	0	0	0	0	0	0	0	0	0	0	0	0
c227aacf479f38c79a9fe0ce4baff373	0	0	0	0	0	0	0	0	0	0	0	0	0	0	0	0	0	0	0	100	0	0	0	0	0	0	0	0	0	0	0	0	0	0	0	0	0	0	0	0	0	0	0	0	0	0	0	0	0
30329f1f377c44fcf025b39fba5d686b	0	0	0	0	0	0	0	0	0	0	0	0	0	0	0	0	0	0	0	0	0	0	0	0	0	0	0	0	0	0	0	0	0	0	0	0	0	0	0	0	0	0	0	0	0	0	0	0	0
f1db7481786a50cfadfabe09f99ab092	0	0	0	0	0	0	0	0	0	0	0	0	0	0	0	0	0	0	0	0	0	0	0	0	0	0	0	0	0	0	0	0	0	0	0	0	0	0	0	0	0	0	0	0	0	0	0	0	0
3dafec6ee4b5530321566e1bc8d4c30d	0	0	0	0	0	0	0	0	0	0	0	0	0	0	0	0	0	0	0	0	0	0	0	0	0	0	0	0	0	0	0	0	0	0	0	0	0	0	0	0	0	309	0	0	0	0	0	0	0
3f81f5061547e67069de64482b6922db	0	0	0	0	0	0	0	0	0	0	0	0	0	0	0	0	0	0	0	0	0	0	0	0	0	0	0	0	0	0	0	0	0	0	0	0	0	0	0	0	0	0	0	0	0	0	0	0	0
64566c19d74aec2ff135eb9f8eecdc63	0	0	0	0	0	0	0	0	0	0	0	0	0	0	0	0	0	0	0	0	0	0	0	0	0	0	0	0	0	0	0	0	0	0	0	0	0	0	0	0	0	0	0	0	0	0	0	0	0
e1aac1d357912cccbe1a5dc3618cb700	0	0	0	0	0	0	0	0	0	0	0	0	0	0	0	0	0	0	0	0	0	0	0	0	0	0	0	0	0	0	0	0	0	0	0	0	0	0	0	0	0	0	0	0	0	0	0	0	0
5bc84dd0b816e7405ac5509d4dfdda70	0	0	0	0	0	0	0	0	0	0	0	0	0	0	0	0	0	0	0	0	0	0	0	0	0	0	0	0	0	0	0	0	0	0	0	0	0	0	0	53	0	0	0	0	0	0	0	0	0
4437baf02a3b72b0f74f705d1928eb96	0	0	0	0	0	0	0	0	0	0	0	0	0	0	0	0	0	0	0	0	0	0	0	0	0	0	0	0	0	0	0	0	0	0	0	0	0	0	0	0	0	0	0	0	0	0	0	0	0
3f23f7dd2ddc759f0d993e0f788f7a4d	0	0	0	0	0	0	0	0	0	0	0	0	0	0	0	0	0	0	0	0	0	0	0	0	0	0	0	0	0	0	0	0	0	0	0	0	0	0	0	0	0	0	0	0	0	0	0	0	0
a99023c9676e044b4c1b642510a50c7a	0	0	0	0	0	0	0	0	0	0	0	0	0	0	0	0	0	0	0	0	0	0	0	0	0	0	0	0	0	0	0	0	0	0	0	0	0	0	0	0	0	0	0	0	0	0	0	0	0
8ecfd2b5a637112137ac41df86ba735d	0	0	0	0	0	0	0	0	0	0	0	0	0	0	0	0	0	0	0	0	0	0	0	0	0	0	0	0	0	0	0	0	0	0	0	0	0	0	0	0	0	0	0	0	0	0	0	0	0
4e1444b739005811202b747110ef1044	0	0	0	0	0	0	0	0	0	0	0	0	0	0	0	0	0	0	0	0	0	0	0	0	0	0	0	0	0	0	0	0	0	0	0	0	0	0	0	0	0	0	0	0	0	0	0	0	0
331d1bbd94b31540503d93c762cd82ec	0	0	0	0	0	0	0	0	0	0	0	0	0	0	0	0	0	0	0	0	0	0	0	0	0	0	0	0	0	0	0	0	0	0	0	0	0	0	0	0	0	0	0	0	0	0	0	0	0
5f22f0431cc23675a2501f1709e884ca	0	0	0	0	0	0	0	0	0	0	0	0	0	0	0	0	0	0	0	0	0	0	0	0	0	0	0	0	0	0	0	0	0	0	0	0	0	0	0	0	0	0	0	0	0	0	0	0	0
69c5c63623bbfacff13a248846db63ef	0	0	0	0	0	0	0	0	0	0	0	0	225	0	0	0	139	0	0	0	0	0	0	0	0	0	0	0	0	0	0	0	0	0	0	0	0	0	0	0	0	0	0	0	0	0	0	227	0
1de6030c0a19b0ef661bbb5b64f4d2d1	0	0	0	0	0	0	0	0	0	0	0	0	0	0	0	0	0	0	0	0	0	0	0	0	0	0	0	0	0	0	0	0	0	0	0	0	0	0	0	0	0	0	0	0	0	0	0	0	0
8fe6ee78badd8f2600b0093ec7ad868f	0	0	0	0	0	0	0	0	0	0	0	0	0	0	0	0	0	0	0	0	0	0	0	0	0	0	0	0	233	0	0	0	0	0	0	43	187	0	0	0	0	0	0	0	0	0	0	0	0
9762983f13e254875b6cb4d32667b3f1	0	0	0	0	0	0	0	0	0	0	0	0	0	0	0	0	0	0	0	0	0	0	0	0	0	0	0	0	0	0	0	0	0	0	0	0	0	0	0	0	0	0	0	0	0	0	0	121	0
cb4fdb8c60acabd437fbd2e9717e4b22	0	0	0	0	0	0	0	0	0	0	0	0	134	0	0	0	0	0	149	0	0	0	0	270	0	65	0	0	0	0	0	0	0	0	0	0	0	0	0	0	0	0	0	0	0	0	0	136	0
4af22c2dafbe7333d81a415967173ffe	0	0	0	0	0	0	0	0	0	0	0	0	0	0	0	47	0	0	0	0	312	122	0	0	0	0	0	0	0	0	0	0	0	143	0	0	0	0	0	0	0	0	0	0	0	0	0	0	0
451183beee6bebcf1b36941e345d779e	0	14	0	0	0	0	0	0	0	0	0	0	0	0	0	39	0	50	0	48	0	0	0	59	0	0	58	14	0	0	0	0	0	0	0	33	0	0	0	0	0	0	0	0	0	118	0	40	0
1263dd2bd2db2c53273fe9596646635d	90	0	0	0	0	0	0	0	0	0	0	0	0	0	0	144	142	0	0	0	0	0	0	0	0	0	0	0	0	0	0	0	0	0	0	0	84	0	0	0	113	0	0	0	0	0	0	0	0
d9e7c5577ff4c1d12df18c819aeddf9a	0	0	0	0	0	0	0	0	0	0	0	0	0	0	0	0	0	0	0	0	0	0	0	0	0	0	0	0	0	0	0	0	0	0	0	0	0	0	0	0	0	0	0	0	0	0	0	0	0
6dbfe00214a546106f064f49d226bc9e	0	0	0	0	0	0	0	0	0	0	0	0	0	0	0	0	0	0	0	0	20	0	0	0	0	0	0	0	0	0	0	0	0	0	0	0	0	0	0	0	0	0	0	0	0	0	0	0	0
0661a58230ba3961c3902c9cda260afc	0	0	0	0	0	0	0	0	0	0	0	0	0	0	0	0	0	0	0	0	0	0	0	0	0	0	0	0	0	0	0	0	0	0	0	0	0	0	0	0	0	0	0	0	0	0	0	0	0
21db6ffc4702dde3114eafdc9fc6d0f3	0	0	0	0	0	0	0	0	0	0	0	0	0	0	0	0	0	0	0	0	0	0	0	0	0	0	0	0	0	0	0	0	0	0	0	0	0	0	0	0	0	0	0	0	0	0	0	0	48
a9692b3300ab0ef6441606c81138200a	0	0	0	0	0	0	0	0	0	0	0	0	0	0	0	0	0	0	0	0	0	0	0	0	0	0	0	0	0	0	0	0	0	0	0	0	0	0	0	0	0	0	0	0	0	0	0	0	0
5a038fd6c8b10e7fd4d05324da0256db	0	0	0	0	0	0	0	169	0	0	0	87	0	158	0	0	0	0	0	0	0	0	0	0	0	0	0	0	0	0	0	0	0	0	0	0	0	0	0	0	0	0	0	0	0	0	343	0	0
efcaf2300860f4f50cd8be89061364c6	0	0	0	0	0	0	0	0	0	0	0	0	152	0	0	0	0	0	0	0	0	0	0	0	0	0	0	0	0	0	0	0	0	0	0	0	0	0	0	0	0	0	0	0	0	0	0	0	0
b62ad894ddf37f43ec70dc486a262b3f	0	0	0	0	0	0	0	0	0	0	0	0	0	0	0	0	0	0	0	0	0	0	0	0	0	0	0	0	0	0	0	0	0	0	0	0	0	0	0	0	0	0	0	0	0	0	0	0	0
54f20ce67997e08c925625326376544f	0	0	0	0	0	0	0	0	0	0	0	0	0	0	0	0	0	0	0	0	0	0	0	0	0	0	0	0	0	0	0	0	0	0	0	0	0	0	0	0	84	0	0	0	0	0	0	0	0
003a2f482726ce8e30005b3b3a979a64	0	0	0	108	0	0	0	0	0	0	0	165	0	73	52	0	0	0	0	0	0	0	0	0	0	0	0	202	0	0	0	0	0	0	0	0	0	0	0	0	0	0	0	0	0	0	0	0	0
197b937a05c6c62212a4e0a39e986de4	0	0	0	0	0	0	0	0	0	0	0	0	0	0	0	0	0	0	0	0	0	0	0	0	0	0	0	0	0	0	0	0	0	0	0	0	0	0	0	0	0	0	0	0	0	0	0	0	0
02b4f2b0b52f95b5917de0f836e5d73b	0	0	0	0	0	0	0	0	0	0	0	0	0	0	0	0	0	0	0	0	0	0	0	0	0	0	0	0	0	0	0	0	0	0	0	0	0	0	0	0	0	0	0	0	0	0	0	0	0
4225685a7089b769956dca3566e7cd5a	0	0	0	0	0	0	0	0	0	0	0	0	0	0	0	0	0	0	0	0	0	0	0	0	0	0	0	0	0	0	0	0	0	0	0	0	0	0	0	0	0	0	0	37	0	0	0	0	0
066c8374d4c73ebf977c3cb624d4bb5b	0	52	0	0	0	0	0	0	0	24	0	0	0	0	0	35	0	118	0	0	0	0	0	0	0	0	0	0	0	0	0	0	91	0	0	0	0	0	0	0	0	0	0	0	0	0	0	0	37
a592d533d9f0a47f0ddcc1d1d945730e	0	0	0	0	0	0	0	0	0	0	0	0	0	0	0	0	0	0	0	0	0	0	0	0	0	0	0	0	0	0	0	0	0	0	0	0	0	0	0	0	0	0	0	0	0	0	0	0	0
dd3fd624934e4e19d96eb5c9954cad3d	0	0	0	0	0	0	0	0	0	0	0	0	0	0	0	0	0	0	0	0	0	0	0	0	0	0	0	0	0	0	0	0	0	0	0	0	0	0	0	0	0	0	0	0	0	0	0	0	0
7f2c2f744bd7a5fa41fc64dc536e25b7	0	0	0	0	0	0	0	0	0	0	0	0	0	0	0	0	0	0	0	0	0	0	0	0	0	0	0	0	0	0	0	0	0	0	0	0	0	0	0	0	0	0	0	0	0	0	0	0	0
f5a55e26db13bc4ea798cf587cb44289	0	0	0	0	0	0	0	0	0	0	0	0	0	0	0	0	0	0	0	0	0	0	0	0	0	0	0	0	0	0	0	0	0	0	0	0	0	0	0	0	0	0	0	0	0	0	0	0	0
1e6cc1da2dab5fde3d9cc6e3580d25ca	0	0	0	0	0	0	0	0	0	0	0	57	0	0	0	0	0	0	0	0	0	0	0	0	0	0	0	0	0	0	0	0	0	0	0	0	0	0	0	0	0	0	0	0	0	0	0	0	0
25b5a6753f191b22e4a8f45f54680b87	0	0	0	0	0	0	0	0	0	0	0	0	0	0	0	0	51	0	0	0	0	0	0	0	0	0	0	0	0	0	0	0	0	0	0	0	0	0	0	0	0	0	0	0	0	0	0	0	0
9ac50871edf51f75e6fdd1c4a32504c3	0	0	0	0	0	0	0	0	0	0	0	0	0	0	0	0	0	0	0	0	0	0	0	0	0	0	0	0	0	0	0	0	0	0	49	0	0	0	0	0	0	0	0	0	0	0	0	0	0
1f4e274c116d0bbeabbb79a2199dc5d9	0	0	0	0	0	0	0	0	0	0	0	0	0	0	0	0	0	0	0	0	0	0	0	0	0	0	0	0	0	0	0	0	0	0	0	0	0	0	0	0	0	0	0	0	0	0	0	0	0
4c2c00887facd514e3b5ca69be18088d	0	0	0	0	0	0	0	0	0	0	0	0	0	0	0	0	0	0	0	0	0	0	0	0	0	0	0	0	0	0	0	0	0	0	0	0	0	0	0	0	0	0	0	0	0	0	0	0	0
48a290c6f0c4a7c24e7a9b13d3e131ec	0	0	0	0	0	0	0	0	0	0	0	0	0	0	0	0	0	0	0	0	0	0	0	0	0	0	0	0	0	0	0	0	0	0	0	0	0	0	0	0	0	0	0	0	0	0	0	0	0
c69401dd7a2214adc8c4d5d63ee34396	0	0	0	0	0	0	0	0	0	198	0	0	0	242	107	67	0	0	0	0	0	0	0	0	0	0	0	0	0	0	0	0	0	0	0	0	0	0	0	0	0	0	0	0	0	0	0	0	0
d98756b57e5a184478186cfc6af5b19e	0	0	0	0	0	0	0	0	0	0	0	0	0	0	0	0	0	0	0	0	0	0	0	0	0	0	0	0	0	0	0	0	0	0	0	0	0	0	0	0	0	0	0	0	0	0	0	0	0
6851809035b9360920aaf46080586c18	0	0	0	0	0	0	0	0	0	0	0	0	0	0	0	0	0	0	0	50	0	0	0	0	0	0	0	0	0	0	0	0	0	0	0	0	0	0	0	0	0	0	0	0	0	0	0	0	0
7663c8d230e3989c2eef10c9bbf2a82e	0	0	0	0	0	0	0	0	0	0	0	0	0	0	0	0	0	0	0	0	0	0	0	0	0	0	0	0	0	0	0	0	0	0	0	0	0	0	0	0	0	0	0	0	0	0	0	0	0
25d2edb5ba2a980055f08d82756233fd	0	0	0	0	0	0	0	0	316	0	0	0	0	0	0	0	0	0	0	0	44	0	0	0	0	0	0	0	0	0	0	0	0	0	0	0	0	0	0	89	0	0	0	0	0	0	0	0	0
2a44f301081fec2791f8601543f7eb1a	0	0	0	0	0	0	0	0	0	0	0	0	0	0	0	0	0	0	0	0	0	0	0	0	0	0	0	0	0	0	0	0	137	0	0	0	0	0	0	0	60	0	0	0	0	378	0	0	0
93cd298cda5f81dcca000b474ac69d8f	0	0	0	0	0	0	0	0	0	0	0	0	0	0	0	0	0	0	0	0	0	0	0	0	0	0	0	0	0	0	0	0	0	0	0	0	0	0	0	0	0	0	0	0	0	0	0	0	0
74f898af43bc9c30504ba5fa8478f740	0	0	0	0	0	0	0	0	0	0	0	0	0	0	0	0	0	0	0	0	0	0	0	0	0	0	0	0	0	0	0	0	0	0	0	0	0	0	0	0	0	0	0	0	0	0	0	0	0
60cc436e5c5e41fb1cad25365bdaf38e	0	0	0	0	0	0	0	0	0	0	0	0	0	0	0	0	0	0	0	0	0	0	0	0	0	0	0	0	0	0	0	0	0	0	0	0	0	0	0	0	0	0	0	0	0	0	0	0	0
0bdb2feeb0682a6d2b152caddfc413d1	0	0	0	0	0	0	0	0	0	0	0	0	0	0	0	0	0	0	0	0	0	0	0	0	0	0	0	0	0	0	0	0	0	0	0	0	0	0	0	0	0	0	0	0	0	0	0	0	0
bf38c9a56340072c50c5c0e5325316e9	0	0	0	0	0	0	0	0	0	0	0	0	0	0	0	0	0	0	0	0	0	0	0	0	0	0	0	0	0	0	0	0	0	0	0	0	0	0	0	0	0	0	0	0	0	0	0	0	0
9681e2f14cde26fedae1b4a21c3acb2a	0	0	0	114	0	0	0	0	0	0	0	0	0	0	0	0	141	0	0	0	0	0	0	0	0	0	0	0	0	0	163	0	0	0	0	0	0	0	31	0	0	0	0	0	0	0	0	0	0
be498e658dc485def737c995ca886ce6	0	0	0	0	0	0	0	0	0	0	0	0	0	0	161	0	0	0	0	0	0	0	0	0	0	0	0	0	0	0	0	0	0	0	0	0	0	0	0	0	0	0	0	0	0	0	0	0	0
f6a33a755002881ca09296be55b6171e	0	0	0	0	0	0	0	0	0	0	0	0	0	0	0	0	0	0	0	0	0	0	0	0	0	0	0	0	0	0	0	0	0	0	0	0	0	0	0	0	0	0	0	0	0	0	0	0	0
d37c464b91aafa13698e28b4d1d0fab4	0	0	0	0	0	0	0	0	0	0	0	0	0	0	0	0	0	0	0	0	0	0	0	0	0	0	0	0	0	0	0	0	0	0	0	0	0	0	0	0	0	0	0	0	0	0	0	0	0
8659c3ae7dc549f24e6da86e754e7e10	0	0	0	0	0	0	0	0	0	0	0	0	0	56	0	0	0	0	0	0	0	89	0	0	0	0	0	0	0	0	0	0	0	0	0	0	0	0	0	0	0	0	0	0	0	0	0	0	0
41ed2ebd9abdbeb455e26e48472c1b6d	121	0	0	0	0	0	0	0	0	0	0	0	0	0	0	0	0	71	0	101	0	0	0	0	0	0	0	0	0	0	0	0	0	0	0	39	182	0	0	0	0	0	0	0	0	0	0	0	0
75b304a13e138bcab814116a4d8d37d2	89	0	0	0	76	0	177	0	0	0	0	0	0	0	154	0	0	0	0	0	0	0	0	0	0	0	0	0	98	0	0	0	0	0	0	0	0	0	0	0	0	0	0	0	0	0	0	0	0
20f63862948fb921469ec18aeb7f6ac5	0	0	0	0	0	0	0	0	0	0	0	0	0	0	0	0	0	0	0	94	0	0	0	0	0	0	0	0	0	0	0	0	0	0	0	0	0	0	0	0	0	0	0	0	0	0	0	0	0
3ad3b0683c7836dbf1009a7ca1b4cae4	0	0	0	0	0	0	0	0	0	0	0	0	0	0	0	0	0	0	0	0	0	0	0	0	0	0	0	0	0	0	0	0	0	0	0	0	0	0	0	0	0	0	0	0	0	0	0	0	0
fff05c4f4cb283fe666fa5ef11ab0491	0	0	0	0	0	0	0	0	0	0	0	0	0	0	0	0	0	0	0	0	0	0	0	0	0	0	0	0	0	0	0	0	0	0	0	0	0	0	0	0	0	0	0	0	0	0	0	0	0
56ba49dc8bece054d02ce84fe2844575	0	0	0	0	0	0	0	0	0	0	0	0	0	0	0	0	0	0	0	0	0	0	0	0	0	0	0	0	0	0	0	0	0	0	0	0	0	0	0	0	0	0	0	0	0	0	0	0	0
cdfdf5e8ad15b88e19364db40aebfe4e	0	0	0	0	0	0	0	0	0	0	0	81	0	0	0	0	0	0	23	0	0	0	0	0	0	0	0	0	0	0	0	0	0	0	0	0	0	0	40	0	0	182	0	0	126	0	0	0	0
49b8f3059a72ceca6fa7accfd2ece0b8	0	0	0	0	0	0	0	0	0	0	0	0	0	29	0	0	0	0	0	0	0	0	0	0	0	0	0	0	0	0	0	0	0	0	0	0	0	0	0	0	0	0	0	0	0	0	0	0	0
3a39759b8af2c4243f00f1e11b7a5bae	0	0	0	0	0	0	0	0	0	0	0	0	0	0	0	0	0	0	0	0	0	0	0	0	0	0	0	0	0	0	0	0	0	0	0	0	0	0	0	0	0	0	0	0	0	0	0	0	0
67f8c2e71ed1b27cedbd89330b640312	0	0	0	0	0	0	0	0	0	0	0	0	0	0	0	0	0	0	0	0	0	0	0	0	0	0	0	0	0	0	0	0	0	0	0	0	0	0	0	0	0	0	0	0	0	0	0	0	116
9d7b6021eb24ffefeda9ab86c266b0a5	0	0	0	0	0	0	0	0	0	0	0	0	0	0	0	0	0	0	0	0	0	0	0	0	0	0	0	0	0	0	0	0	0	0	0	0	0	0	0	0	0	0	0	0	0	0	0	0	0
0d54d7ad369a16d68fe2038a5344a4cc	0	0	0	0	132	0	0	0	0	0	0	0	0	0	0	46	0	0	0	0	0	0	0	0	0	0	0	0	0	198	0	0	0	0	0	0	0	0	0	0	0	0	0	0	0	0	0	0	0
960c2e82dd4d6542db1984cf2b5de1e2	0	0	0	0	0	0	0	21	0	0	0	0	0	0	0	0	0	0	0	0	0	0	0	0	0	0	0	0	0	0	0	0	0	0	0	0	0	0	0	8	0	0	0	0	0	0	0	0	0
a45e07d56c5983fa52eab1372557fdfd	0	0	0	0	0	0	0	0	0	0	0	0	0	0	0	0	0	0	0	0	0	0	0	0	0	0	0	0	0	0	0	0	0	0	0	0	0	0	0	0	0	0	0	0	0	0	0	0	0
550af2212b56dcebfe0aca19fc7ed73b	0	0	0	0	0	0	0	0	0	0	0	0	0	0	0	0	0	0	0	0	0	0	0	0	0	0	0	0	0	0	0	0	0	0	0	0	0	0	0	0	0	0	0	0	0	0	0	0	0
8272535c6b4ce2761c00015feb276048	0	0	0	0	0	0	0	0	0	0	0	0	66	0	0	0	0	0	0	0	0	0	0	0	0	0	0	0	42	0	0	0	0	0	0	0	0	0	0	103	0	0	0	0	0	0	0	0	0
82fd9885fdd04cc7e0a5cb7512986b0c	0	138	0	0	0	0	0	0	0	0	0	0	0	0	0	0	78	0	0	0	0	0	0	0	0	37	0	111	0	0	0	0	0	0	0	0	71	0	0	0	0	0	0	0	208	0	0	0	0
ebf437633340c533eaa4933a4405096e	0	0	0	0	0	0	0	0	0	0	0	0	0	0	0	0	0	0	0	0	0	0	0	0	0	0	0	0	0	0	0	0	0	0	0	0	0	0	0	0	0	0	0	0	0	0	0	0	0
545feb4128b24a4c6cd28a27d12be11e	0	0	0	0	0	0	0	0	0	0	0	0	0	214	0	0	0	0	0	0	0	0	0	0	0	0	0	0	0	0	141	0	0	0	0	0	0	0	0	0	43	0	0	0	0	0	0	0	0
8c55065f0f36d373d24781aaf6e6783d	0	0	0	0	0	0	0	0	0	0	0	0	0	0	0	0	0	0	0	0	0	0	0	0	0	0	0	0	0	0	0	0	0	0	0	0	0	0	0	0	0	0	0	0	0	0	0	0	0
d482167f8db2da50b59a4d5d630b771c	0	0	0	0	0	0	0	0	0	0	0	0	0	0	0	0	0	0	0	0	0	0	0	0	0	0	0	0	0	0	0	0	0	0	0	0	0	0	0	0	0	0	0	0	0	0	0	0	0
a4ac57955c0c5fb6a4d3a4bee9586dce	0	0	0	0	0	0	0	0	0	0	0	0	0	0	0	0	78	0	0	0	0	0	0	0	0	0	0	0	0	0	153	0	0	0	0	137	0	0	0	0	0	0	0	0	0	0	0	0	0
64a5cbe3c45e9cdf846e3d5dba2d79f0	0	0	0	0	0	71	0	0	0	48	0	0	0	0	0	0	0	0	0	0	0	0	0	61	0	0	0	287	0	106	0	0	0	0	0	0	0	0	0	0	0	0	0	0	219	0	0	0	0
ecf2257d48e5826667bf24a1e40d9c63	0	0	0	0	262	0	0	0	0	0	0	0	0	0	0	0	0	0	0	0	0	0	0	0	0	0	0	0	0	0	0	0	0	0	0	0	0	0	0	0	0	0	0	0	0	0	0	0	0
c4b40d700d6e2ebc666e0219124e2db9	0	0	703	0	0	0	0	0	0	0	0	0	0	0	0	0	0	0	0	0	0	0	0	0	0	0	0	0	0	0	0	0	0	0	0	0	0	0	0	0	0	0	0	0	0	0	0	0	0
0a19ca2bdadab571f41c36a618aa9e1c	0	0	0	0	0	0	0	0	0	0	0	0	0	0	0	0	0	0	0	0	0	0	0	0	0	0	0	0	0	0	0	0	0	0	0	0	0	0	0	0	0	0	0	0	0	0	0	0	0
f2cfaebb1b7236171dbaf845e31e7d99	0	0	0	0	0	0	0	0	0	0	0	0	0	0	0	0	0	0	0	0	0	0	0	0	0	0	0	0	0	0	0	0	0	0	0	0	0	0	0	0	0	0	0	51	0	0	0	0	0
ac740b005f26048cccd884bbc7d5357b	0	0	0	0	0	0	0	0	0	0	0	0	0	0	0	0	0	0	0	0	0	0	0	113	0	0	0	0	0	0	0	0	0	0	0	0	89	0	0	0	0	0	0	0	0	0	0	0	0
2642b39695f66984b58b9a1ca8c0591a	0	0	0	0	0	0	0	0	0	0	0	0	0	0	0	0	0	0	0	0	0	0	0	0	0	0	0	0	0	0	0	0	0	0	0	0	57	0	0	0	0	54	0	211	0	0	49	0	0
af0663aa1408ad56b2b5a7d1d62d25c5	0	0	0	0	0	0	0	0	0	0	0	0	0	0	0	0	0	0	0	0	0	0	0	0	0	0	0	0	0	0	0	0	0	0	0	0	0	0	0	0	0	0	0	0	0	0	0	0	0
d8483eb48da459dec617219f9de6c712	0	0	0	0	0	0	0	0	0	0	0	0	0	0	0	0	0	0	0	0	0	0	0	120	0	0	0	0	0	0	0	0	0	0	0	0	0	0	0	0	0	0	0	0	0	0	0	0	0
ec236f5d0f7694efdc65284c713f222e	0	0	0	0	0	0	0	0	0	0	0	0	0	0	0	0	0	0	0	0	0	0	0	0	0	0	0	0	0	0	0	0	0	0	0	0	0	0	0	0	0	0	0	0	0	0	0	0	0
711743f7175a6d75d14aa44b0b4f610f	0	0	0	0	0	0	0	0	0	0	0	0	0	0	0	0	0	0	0	0	0	0	0	0	0	0	0	0	0	0	0	0	0	0	0	0	0	0	0	0	0	0	0	0	0	0	0	0	0
fd729cedc67d8ce18b2a9269f6fee8b0	0	0	0	0	0	0	0	0	0	0	0	0	0	0	0	0	0	0	0	120	0	0	0	0	0	0	0	0	0	0	0	0	0	0	0	0	0	0	0	0	0	0	0	0	0	0	0	0	0
23fe23f924741f027b8d68a52a18e81e	0	0	0	0	0	0	0	0	0	0	0	0	0	0	0	0	0	0	0	0	0	0	0	0	0	0	0	0	0	0	0	0	0	0	0	0	0	0	0	0	0	0	0	0	0	0	0	0	146
ea44d01d52fb46f197bdc144f091a3d6	0	0	0	0	0	0	0	0	0	0	0	0	0	0	0	0	0	0	0	0	0	0	0	0	0	0	0	0	0	0	0	0	0	0	0	0	0	0	0	0	0	0	0	0	0	0	0	0	0
d38dc8f828ec1b94a9c3c3d5c6bfea25	0	0	0	0	0	0	0	0	0	0	0	0	0	0	0	0	0	0	0	0	0	0	0	0	0	0	0	0	0	0	0	0	0	0	0	0	0	0	0	0	0	0	0	0	0	0	0	0	0
4628c8b5d0f439a0f2678e14c8d37b01	0	0	0	0	0	0	0	0	0	0	0	0	0	0	0	0	0	0	0	0	0	0	0	0	0	0	0	0	0	0	0	0	0	0	0	0	0	0	0	0	0	0	0	0	0	0	0	0	0
b8c7ef17c5cc1d1b32e00df53ed6705a	0	0	0	0	0	0	0	0	61	0	0	0	0	0	0	0	0	0	0	0	49	0	0	0	0	28	63	0	0	0	0	0	136	0	0	0	0	0	0	0	0	0	0	0	0	0	0	0	0
56b6c83ffe384e17aba213c45d8d608b	0	0	0	0	0	0	0	0	0	0	0	0	0	0	0	0	0	0	0	0	0	0	0	0	0	0	0	0	0	0	0	0	0	0	0	0	0	0	0	0	0	0	0	0	0	0	0	0	0
bfac90794fd3186cc0db6a7a6f2665d4	0	0	0	0	0	0	0	0	0	0	0	0	0	0	0	0	0	0	0	0	0	0	0	0	0	0	0	0	0	0	0	0	0	0	0	0	0	0	0	0	0	0	0	0	0	0	0	0	0
182b621518d897343448a4c7d1f0be53	0	0	0	0	0	0	0	0	0	0	0	0	0	0	0	0	0	0	0	0	0	0	0	0	0	0	0	0	0	0	0	0	0	0	0	0	0	0	0	0	0	0	166	49	0	0	0	0	0
6830bfb68647db14bd618559ee063bb9	0	0	0	0	0	0	0	0	0	147	0	0	0	0	0	66	36	0	0	0	0	0	0	0	0	0	0	0	0	0	0	0	121	112	0	0	0	0	0	0	0	0	0	73	0	0	0	32	0
5a3e939c2a719a9443642cc158a1a928	0	0	0	0	0	0	0	0	0	0	0	0	0	0	0	0	0	0	0	0	0	0	0	0	0	0	0	0	0	0	0	0	0	0	0	0	0	0	0	0	0	0	0	0	0	0	0	0	0
63f2dabd69bbdf4b19a300a33b51dc29	0	0	0	0	0	0	0	0	0	0	0	0	0	0	0	0	0	0	0	0	0	73	0	0	0	0	0	0	0	0	0	0	0	0	0	0	0	0	0	0	0	0	0	380	0	0	0	0	0
8fceb0106436cbd200e6c22c2c34900d	0	0	0	0	0	0	0	0	0	0	0	0	0	0	0	0	0	0	0	0	0	0	0	0	0	0	0	0	0	0	0	0	0	0	0	0	0	0	0	0	0	0	0	0	0	0	0	0	0
6d26bde5b3266f2722bc564987a1e5c3	0	0	0	0	0	0	0	0	0	0	0	0	0	0	0	0	0	0	0	0	111	0	0	0	0	0	0	0	0	0	0	0	0	0	0	0	0	0	0	0	0	0	0	0	0	0	0	0	0
16ba79b746870aa849c57a8126bbc4c7	0	0	0	368	0	0	0	0	0	0	0	0	0	0	0	0	0	0	0	0	0	0	0	0	0	0	0	0	0	0	0	0	0	0	0	0	0	0	0	0	0	0	0	0	0	0	0	0	0
461de1101874a398ddf014f6bb372a6e	0	0	0	0	0	0	0	0	0	0	0	0	0	0	0	0	0	0	0	0	0	0	0	0	0	0	0	0	0	0	0	0	0	0	0	0	0	0	0	0	0	0	0	0	0	0	0	0	0
0c52a8f5745ee1dd52805d2117d36075	0	0	0	0	0	0	0	0	0	0	0	0	0	0	0	0	0	0	0	0	0	0	0	0	0	0	0	0	0	0	0	0	0	0	0	0	0	0	0	0	0	0	0	0	0	0	0	0	0
d529eed199312fcdf89b0b12bbd878d6	0	0	0	0	0	0	0	0	0	0	0	0	0	0	0	0	0	0	0	0	0	0	0	0	0	0	0	0	0	0	0	0	0	0	0	0	0	0	0	0	0	0	0	0	0	0	0	0	0
7b40d84dd9f0d3b4c966e5a18b817a45	0	0	0	0	0	0	0	0	0	0	0	0	0	0	0	0	0	0	0	0	0	0	0	0	0	0	0	0	0	0	0	0	0	0	0	0	0	0	0	0	0	0	0	0	0	0	0	0	0
b4ef26bbf1cd43a07377ee1e3812540c	0	0	0	0	113	0	0	0	0	0	0	0	0	0	0	0	0	0	0	0	0	0	0	0	0	0	0	0	0	0	0	0	0	0	0	0	0	0	0	0	0	0	0	0	0	0	0	0	0
2a4931470a57a47dd0fcba03bb6ccb26	0	0	0	0	0	0	0	0	0	0	0	0	0	0	0	0	0	0	0	0	0	0	0	0	0	0	0	0	0	0	0	0	0	0	0	0	0	0	0	0	0	0	0	0	0	0	0	0	0
1f2a3691ecd8f73cfec191039f2ab1ac	82	0	0	0	0	0	0	0	0	0	0	0	130	0	0	0	0	0	0	0	0	0	0	0	0	0	0	0	0	0	114	0	0	0	0	0	0	0	0	0	0	0	0	0	0	0	0	0	0
5ada890682b969b2a0166d2b722d8489	0	0	0	0	0	0	0	0	0	0	0	0	0	0	0	0	0	0	0	0	0	0	0	0	0	0	0	0	0	0	0	0	0	0	0	0	0	0	0	0	0	0	0	0	0	0	0	0	0
82edf9a06e949a65fc12bdfd6fd1a257	0	0	0	40	0	0	0	0	0	0	0	0	0	0	31	0	0	0	0	0	0	0	0	0	0	0	0	0	0	0	0	0	0	0	0	0	0	0	0	0	0	0	0	0	0	0	0	0	0
06bcd54ab8ef4f4701df6f1be3c7ee64	0	0	0	0	0	0	0	0	0	0	0	0	0	0	0	0	0	0	0	0	0	0	0	0	0	0	0	0	0	0	0	0	0	0	0	0	0	0	0	0	0	0	0	0	0	0	0	0	0
0ec0e372582c5ac560af8311f9f634c0	0	0	0	0	0	0	0	0	0	0	0	0	0	0	0	0	0	0	0	0	0	0	0	0	0	0	0	0	0	0	0	0	0	0	0	0	0	0	0	0	0	0	0	32	0	0	0	0	0
c5b1554bea015f51bfe02b09dd941b2d	0	0	0	0	0	0	0	0	0	0	0	0	0	0	0	0	0	0	0	0	0	300	0	0	0	0	0	0	0	0	0	0	0	0	0	0	0	0	97	74	0	0	0	0	0	0	0	0	0
7c78a8a62e26fb3ba95cc3e9006a4c3b	0	0	0	0	0	0	0	0	0	0	0	0	0	0	0	54	85	0	0	0	0	0	0	0	0	56	49	0	0	0	0	22	61	94	0	51	0	0	0	0	0	0	0	0	0	0	0	0	0
9ec73f8be46777a54a4d842cede809fa	0	0	0	0	0	0	0	0	0	0	0	0	0	0	0	0	0	0	0	0	0	0	0	125	0	0	0	0	0	0	0	0	0	0	0	0	0	0	0	0	0	0	0	0	0	0	0	0	0
193e15cd8862bc438f6c4dcef494c5ee	0	0	0	0	0	0	0	0	0	0	0	0	0	0	42	103	50	52	0	0	0	0	0	0	0	0	0	0	0	0	0	0	0	0	0	0	0	0	0	0	0	0	0	0	0	0	0	0	0
9a54c7799a230f768a1793654fd772f2	0	0	0	0	0	0	84	0	0	0	0	0	0	0	0	146	0	0	0	0	128	0	0	0	0	0	0	0	0	0	0	0	0	0	0	0	0	0	0	0	82	0	0	0	0	0	0	0	0
73837aec755237f9921d447600a3f762	0	0	0	0	0	0	0	0	0	0	0	0	0	0	0	0	0	0	0	16	0	0	0	0	0	0	0	0	0	0	0	0	0	0	0	51	0	0	0	0	0	0	0	239	0	0	0	0	0
4b20add99ba79f71714f47322dd97086	0	142	0	0	0	0	0	0	0	0	0	0	0	0	0	0	0	0	0	0	0	0	0	0	0	43	0	0	0	0	0	0	0	0	0	0	60	0	0	0	0	0	0	0	0	0	0	0	0
fcefe0fb323d80f97f7059c809292763	0	0	0	0	0	0	0	0	0	0	0	0	0	0	0	0	0	0	0	0	0	0	0	0	0	0	0	0	0	0	0	0	0	0	0	0	0	0	0	0	0	0	0	0	0	0	0	0	0
8a7f957140b1449ea4a25fb8720b99d5	0	0	0	0	0	0	0	0	0	0	0	0	0	112	0	0	0	0	0	0	0	0	61	0	0	73	0	0	0	0	0	0	0	0	0	0	0	0	0	0	0	0	194	0	0	0	0	0	0
a8dbffc8a413a39624b760a239862b5d	0	0	0	0	0	0	0	0	0	0	0	0	0	0	0	0	0	0	0	0	0	0	0	0	0	0	0	0	0	0	0	0	0	0	0	0	0	0	0	0	0	0	0	0	0	0	0	0	0
cc816caff5b89b52e77be01b206313d0	0	0	0	0	0	0	0	0	0	0	0	0	0	0	0	0	0	0	0	0	0	0	0	0	0	0	0	0	0	0	0	0	0	0	0	0	0	0	0	0	0	0	0	0	0	0	0	0	0
a8d33c6f22f21996caa65da5edaee404	0	0	0	0	0	0	0	0	0	0	0	0	0	0	0	0	0	0	0	0	0	0	0	0	0	0	0	0	0	0	0	0	0	0	0	0	0	0	0	0	0	0	0	0	0	0	0	0	0
f023ed9784549ce6e95646d595a0893d	0	0	0	0	0	0	0	0	0	0	0	0	0	0	0	0	0	0	0	0	0	0	0	0	0	0	0	0	0	0	0	0	0	0	0	0	0	0	0	0	0	0	0	0	0	0	0	0	0
049baba5853530a053a03ff16450bf3f	0	0	0	0	0	0	0	0	0	0	0	0	0	0	0	0	0	0	0	0	0	0	0	0	0	0	0	0	0	0	0	0	0	0	0	0	0	0	0	0	0	0	0	0	0	0	0	0	0
1f1f202b940a6eb6df7decec8567499d	0	0	0	0	0	0	0	0	0	0	0	0	0	0	0	0	0	0	0	0	0	0	0	0	0	0	0	0	0	0	0	0	0	0	0	0	0	0	0	0	0	0	0	0	0	0	0	0	0
2a7b1e4967cca5c41fa4bccc24710604	0	0	0	110	0	0	56	0	52	0	72	0	0	0	0	0	0	0	0	0	0	0	0	0	0	0	0	0	0	0	0	0	0	0	0	0	0	0	0	0	0	45	0	0	37	0	0	0	0
3cba9315a7db36bcdf24ee9a48905e63	0	0	0	127	0	0	0	0	0	0	0	0	0	0	0	0	0	0	0	0	0	0	0	150	0	0	0	0	0	0	0	0	0	65	0	0	0	0	0	0	55	0	0	0	0	147	0	0	0
dec2e04f33c9d9b80c50255c0c906b39	0	0	0	0	0	0	0	0	0	0	0	0	0	0	0	0	0	0	0	0	0	0	0	0	0	0	0	0	0	0	0	0	0	0	0	0	0	0	0	0	0	0	0	0	0	0	0	0	0
3215a2b6ead91ffcc6a08e980ff0e1a2	0	0	0	0	0	0	0	0	0	0	0	0	0	0	0	0	0	0	0	0	0	0	0	0	0	0	0	0	0	0	0	0	0	0	0	0	0	0	0	0	0	0	0	0	0	0	0	0	0
3f356152d53510e5c14d5c18324d2082	0	0	0	0	0	0	0	0	0	0	0	0	0	0	0	301	0	0	0	0	0	0	0	0	0	0	0	0	0	0	0	0	0	0	106	0	0	0	0	0	0	0	0	0	0	0	0	0	0
94c3833c28d0197cedd3c8767683207c	0	0	0	0	0	0	0	0	0	0	0	0	0	0	0	0	0	0	0	0	0	0	0	0	0	0	0	0	0	0	0	0	0	0	0	0	0	0	0	0	0	0	0	0	0	0	0	0	0
86c46ee791e5841b4d39ab630c91386e	0	0	0	0	0	0	0	0	0	0	0	0	0	0	0	0	0	0	0	0	0	0	0	0	0	0	0	0	0	0	0	0	0	0	0	0	0	0	0	0	0	0	0	0	0	0	0	0	0
5fbe5d160635a865b079d2498a496095	0	0	0	0	0	0	0	0	0	0	0	0	0	0	0	0	62	0	0	0	0	0	0	0	0	0	0	0	113	0	0	0	0	0	0	0	0	0	0	0	0	0	0	0	0	0	0	164	0
d4513cdb343861e45c3f79173f664b62	0	0	0	0	0	0	0	0	0	0	0	0	0	0	0	0	0	0	0	0	0	0	0	0	0	0	0	0	0	0	0	0	0	0	0	0	0	0	0	0	0	0	0	0	0	0	0	0	0
aebf5d84b946180a8007c60c0601b27a	0	0	0	0	0	0	0	0	0	0	0	0	0	0	0	0	0	0	28	0	0	0	0	0	0	0	0	0	0	0	0	0	0	0	0	0	0	0	0	0	0	0	0	0	82	76	0	0	72
5e39ad311858b130eb9545dd7cdf673a	0	0	0	0	0	0	0	0	0	0	0	0	0	0	0	0	0	0	0	0	0	0	0	0	67	0	0	0	0	0	0	0	0	0	0	0	0	0	0	0	0	0	0	0	0	0	0	0	0
7b831ef7d7b39db35472a84b9ddce1f4	0	0	0	0	0	0	0	0	0	0	0	0	0	0	0	0	0	0	0	0	0	0	0	0	0	0	0	0	0	0	0	0	0	0	0	0	0	0	0	0	0	0	0	0	0	0	0	0	0
a4a19fd301a326cac498887d182573bc	0	0	0	0	0	0	0	0	0	50	0	0	0	0	0	77	77	0	0	0	0	0	0	0	0	0	0	0	0	0	0	0	0	0	0	0	0	0	0	0	0	0	0	0	0	0	0	0	0
c1c9f184a2cac997ce3fa55d83ddf9ad	0	0	0	0	0	0	0	0	0	0	0	0	0	0	0	0	0	0	0	0	43	0	0	0	0	0	0	0	0	0	0	0	0	0	0	0	0	0	0	0	69	0	0	0	0	0	0	0	0
25cd4deb90c6168c1f1e4d6d4bc624ec	0	0	0	0	0	0	0	0	0	0	0	0	0	0	0	0	0	0	0	0	0	0	0	0	0	0	0	0	0	0	0	0	0	0	0	0	0	0	0	0	0	0	0	0	0	0	0	0	0
70e0d9af3c39980333c232eafec9b87c	134	0	0	0	185	0	0	0	0	0	113	0	0	0	0	0	0	0	0	0	0	0	0	0	0	0	0	0	0	0	53	0	0	0	0	0	0	0	0	0	0	0	0	0	0	252	0	57	0
3fececabcc6e8da828bb2c45ed4c05de	0	0	0	0	0	0	0	0	0	0	0	0	0	0	0	0	0	0	0	0	0	0	0	0	0	0	0	0	0	0	0	0	0	0	0	0	0	0	0	0	0	0	0	0	0	0	0	0	0
dba909ecdfda6953d318bca6d0465f91	0	0	0	0	0	0	0	0	0	0	0	0	0	0	0	0	0	0	0	0	0	0	0	0	0	0	0	0	0	0	0	0	0	0	0	0	0	0	0	0	0	0	0	0	0	0	0	0	0
55bc9ad496db46617b6b175f6f9aa578	0	0	0	0	0	0	0	0	0	0	0	0	0	0	0	0	0	0	0	0	0	0	0	0	0	0	0	0	0	0	0	0	0	0	0	0	0	0	0	0	0	0	0	0	0	0	0	0	0
e2d7138927ca4038311f8eb886eb10df	0	0	0	0	0	0	0	0	0	0	0	0	0	0	0	0	0	0	0	0	0	0	0	0	0	0	0	0	0	0	0	0	0	0	0	0	0	0	0	0	0	0	0	0	0	0	0	0	0
3ae99bdaacb3d3d7802940221977168e	0	0	0	0	0	0	0	0	0	0	0	0	0	0	0	0	0	0	0	0	0	0	0	0	206	0	0	0	0	101	0	0	0	0	0	0	0	0	0	0	0	0	0	0	0	0	0	0	0
6972498bb8287f9590fa3c375f35e58c	0	0	0	0	0	0	0	0	0	0	0	0	0	0	0	0	0	0	0	0	0	0	0	0	0	0	0	0	260	0	0	0	0	0	313	0	0	0	0	0	0	0	0	0	0	0	0	0	0
3495e6061f9d7c29250751b1f98a3068	0	0	0	0	0	0	0	0	0	0	0	0	0	0	0	0	0	0	0	0	0	0	0	0	0	0	0	0	0	0	0	0	0	0	0	0	0	0	0	0	0	0	0	0	0	0	0	0	0
c0ed4ad3c1360c746d1435c2e99ba27b	204	0	0	0	0	0	0	0	0	0	0	0	0	0	0	0	0	0	0	0	0	0	0	0	0	0	0	0	0	0	0	0	0	0	0	0	0	0	0	0	0	0	0	0	0	0	0	0	304
996eda93e0e465635f325fefccbded2a	0	0	0	0	0	0	0	0	0	0	0	0	0	0	0	0	0	0	0	0	0	0	0	0	0	0	0	0	0	0	0	0	0	0	0	0	0	0	0	0	0	0	0	0	0	0	0	0	0
82cd427528faf799e23d303102119ed8	0	34	0	0	0	0	0	0	0	107	0	0	0	0	0	0	0	0	0	0	0	0	0	0	0	0	0	0	0	0	0	0	0	0	0	187	0	0	0	0	0	0	0	28	0	0	0	0	0
b0e0d165bab13d835f3fb074fef3d445	0	0	0	0	0	0	0	0	0	0	0	0	0	0	0	0	0	0	0	0	0	0	0	0	0	0	0	0	0	0	0	0	0	0	0	0	0	0	0	0	0	0	0	0	0	0	0	0	0
28a48b9c98bb7ed54843d9d40e6593e2	0	0	0	0	0	0	0	0	0	0	0	0	0	0	0	0	0	0	0	0	0	0	0	0	0	0	0	0	0	0	0	0	0	0	0	0	0	0	0	0	0	0	0	0	0	0	0	0	0
dcd2505d8f5b66bd77d2b7b4ae9bd827	0	0	0	0	0	0	0	0	0	0	0	0	0	0	0	0	0	0	0	0	0	0	0	0	0	0	0	0	0	0	0	0	0	0	0	0	0	0	0	0	0	0	0	0	0	0	0	0	0
cc1ae00854cdd59cfe85e0dc9c0e8927	0	0	0	0	0	0	0	0	0	0	0	0	0	0	0	0	0	0	0	0	0	0	0	0	0	0	0	0	0	0	0	0	0	38	0	0	0	0	0	0	0	0	0	0	0	0	0	0	0
0d7a7a2108d217086126d64739dec402	0	0	0	0	0	0	0	0	0	0	0	0	0	0	0	0	0	0	0	0	0	0	0	0	0	0	0	73	0	116	0	0	0	0	51	0	0	0	0	0	239	0	0	0	0	0	0	0	67
db4b6f8fdecb35fca4610673b303fe62	0	0	0	0	0	0	0	0	0	0	0	0	0	0	0	0	0	0	0	0	541	162	0	0	140	0	0	0	0	0	0	0	0	0	0	0	0	0	0	0	0	0	0	0	0	0	0	0	0
95ffee8f06210cf2c951e9e639622376	0	26	0	0	0	0	0	0	0	0	0	0	0	0	0	0	29	0	0	0	0	0	0	0	0	0	0	0	0	0	0	0	0	0	0	0	0	0	0	0	0	0	0	0	0	0	0	0	0
d1ee9b5b0d96b27a2898d012060d9869	0	0	0	0	0	0	0	0	0	0	38	0	0	0	0	0	0	0	0	0	0	41	0	0	0	0	0	0	0	0	0	0	0	0	0	0	0	0	104	0	0	0	0	0	0	0	0	0	43
fb65b87e1a181f84a911f7d9cd217a11	0	0	0	0	0	61	0	0	0	0	0	0	0	0	0	0	0	0	0	0	0	0	0	0	0	0	0	0	0	0	0	0	0	0	0	0	0	0	0	0	0	0	0	0	0	0	0	0	0
13fbfb12b0631e99bb87b6acce1524e4	0	0	0	0	0	0	0	0	0	0	0	0	0	0	0	0	0	0	0	0	0	0	0	0	0	0	0	0	0	0	0	0	0	0	0	0	0	0	0	0	0	0	0	0	0	0	0	0	0
b79c0fac8a8a0032de5e968446e80ddb	0	0	0	0	0	0	0	0	0	0	0	0	0	0	0	0	0	0	0	0	0	0	0	0	0	0	0	0	0	0	0	0	0	0	0	0	0	0	0	0	0	0	0	0	0	0	0	0	0
1a9f95702a8e7bb4dff844e1c72eac19	0	0	0	117	0	0	0	0	0	0	0	0	0	0	0	0	0	0	0	0	0	0	0	0	0	0	0	0	0	0	0	0	0	0	0	0	0	0	0	0	0	0	0	0	0	0	0	0	0
1b34154eba9fbc23008e9530d726dc04	0	0	0	0	0	0	0	0	0	0	0	109	0	0	0	0	36	0	0	0	0	0	0	0	0	0	0	0	0	0	0	0	0	0	0	0	0	0	0	0	0	0	0	0	0	0	0	0	0
48626c533b0c76d173b53a2704685cf5	0	0	0	0	0	0	0	0	0	0	0	0	0	0	0	0	0	0	0	0	0	0	0	0	0	0	0	0	0	0	0	0	0	0	0	0	0	0	0	0	0	0	0	0	0	0	0	0	0
23f44b85a9491f06dfd5474fc2fb2de7	0	0	0	0	0	0	0	0	0	0	0	0	0	0	0	0	0	0	0	0	0	0	0	0	0	0	0	0	0	0	0	333	0	0	0	0	0	0	0	0	0	0	0	0	0	0	0	0	0
ed5e765bbeb1e87d83e67943da44d737	0	0	0	0	0	0	868	0	0	0	0	0	0	0	0	0	0	0	0	0	0	0	0	0	0	0	0	0	0	0	0	0	0	0	0	0	0	0	0	0	0	0	0	0	0	0	0	0	0
4b84f31074541b34df472a5adf5d1088	0	0	0	0	0	0	0	0	0	0	0	0	0	0	0	0	0	0	0	0	0	0	0	0	0	0	0	0	0	0	0	0	0	0	238	0	0	0	0	0	0	0	630	0	0	0	0	0	0
42642e6659a1f9ebf9840ffe89228727	0	0	0	0	0	0	0	0	0	0	0	0	0	0	0	0	0	0	0	0	0	0	0	0	0	0	0	0	0	0	0	0	0	0	0	0	0	0	0	0	0	0	0	0	0	0	0	0	0
c6231ff884ef7ea0c6bf295993d2af31	0	0	0	0	423	0	136	0	0	0	0	0	0	0	0	68	0	0	0	0	0	0	0	0	0	0	0	0	0	0	0	0	0	0	0	0	0	0	0	0	0	66	0	0	0	0	0	0	0
c9450b673ecda70f9ca7727d88015ba1	0	0	0	0	0	0	0	0	0	0	0	0	0	0	0	0	0	0	0	0	0	0	0	0	0	0	0	0	0	0	0	0	0	0	0	0	0	0	0	0	0	0	0	0	0	0	0	0	0
3f6eea015fe72227aab31b20db8029ba	0	0	0	0	0	0	0	0	0	0	0	0	0	0	0	0	0	0	0	0	0	0	0	0	0	0	0	0	0	0	0	0	0	0	0	0	0	0	0	0	0	0	0	0	0	0	0	0	0
f518adb559784b1e9a48f24ac66f1391	0	0	0	0	0	0	0	0	0	0	176	0	0	139	0	0	0	0	0	0	0	55	0	0	0	0	0	0	0	0	0	0	0	0	0	0	0	0	0	157	0	0	0	0	0	0	0	0	0
6260053a6fe8ab20ac6133794064951a	0	0	0	0	0	0	0	0	0	0	0	0	0	0	0	0	0	0	0	0	0	0	0	0	0	0	0	0	0	0	0	0	0	115	0	0	0	0	0	109	0	0	0	0	0	0	0	0	0
bc9980dc1935a98d873a7e89d8366668	0	0	0	0	0	0	0	0	0	0	0	0	0	0	0	0	0	0	0	0	0	0	0	0	0	0	0	0	0	0	0	0	0	0	0	0	0	0	0	0	0	0	0	0	0	0	0	0	0
145bbd8a687129497c9c3d7d6bee6f8c	0	0	0	0	0	0	0	0	0	0	0	0	0	0	0	0	0	0	0	0	0	0	0	0	0	0	0	0	0	0	0	0	0	0	0	0	0	0	0	0	0	0	0	0	0	0	0	0	0
768f05f0546b578958722791a19b02f4	0	0	0	0	0	0	0	0	0	0	0	0	0	0	0	0	0	0	0	0	0	0	0	0	0	0	0	0	0	0	0	0	0	0	0	0	0	0	0	0	0	0	0	0	0	0	0	0	0
8509871d92ffbf495f93dff0b7672871	0	0	0	0	0	0	0	0	0	0	0	0	0	0	0	0	0	0	0	0	0	0	0	0	0	0	0	0	0	0	0	0	0	0	0	0	0	0	0	0	0	0	0	0	0	0	0	0	0
3dc9162436b93afe03f8b3ac0211d1fc	0	0	0	0	0	0	0	0	0	0	0	0	0	0	0	0	0	0	0	0	0	0	0	0	0	0	0	0	0	0	0	0	0	0	0	0	0	0	0	0	0	0	0	0	0	0	0	0	0
e7d6a3fa6604b6d40d36efae2ecb80ae	0	0	0	0	0	0	0	0	0	0	0	0	0	0	0	0	0	0	0	0	0	0	0	0	0	0	0	0	0	0	0	0	0	0	0	0	0	0	0	0	0	0	0	0	0	0	0	0	0
379704f0336437c64f06da657db46c12	0	0	0	0	0	0	0	0	0	0	0	0	0	468	0	0	0	0	0	0	0	0	0	0	0	0	0	0	0	0	0	0	0	0	0	0	0	0	0	144	0	0	0	0	0	0	107	0	0
36a1c03a82636e8d8a962a4c7fdd6c3a	0	0	0	0	0	0	0	0	0	0	0	0	0	0	0	0	0	0	0	26	0	0	0	0	0	0	0	0	0	0	0	256	0	0	281	0	0	0	0	172	0	0	0	0	0	0	0	0	0
5861e919c046b02ddd5f820d4b9e5610	0	0	0	0	0	168	0	152	0	0	0	0	0	36	0	0	0	0	0	0	0	98	0	0	0	0	0	0	0	0	0	0	132	0	0	0	0	0	0	0	0	0	0	0	0	0	0	0	0
940017173b778bab5490f82a5fbc50ca	103	0	0	0	0	0	0	0	0	0	0	0	0	0	0	0	0	0	0	38	0	0	0	0	0	0	0	0	0	0	0	0	0	0	0	0	0	0	203	0	0	0	0	0	0	0	46	0	0
622b622331e3b3ef512519e46d4a7beb	0	0	0	0	0	0	0	0	0	0	0	0	0	0	0	0	0	0	0	0	0	0	0	0	0	0	0	0	0	0	0	0	0	239	0	0	0	0	0	0	75	0	0	0	0	0	0	0	0
14c7cd4bf4fd135e8685e94c80deadbb	0	0	0	0	0	0	0	0	0	0	0	0	0	0	0	0	0	0	0	0	0	0	0	0	0	0	0	0	0	0	0	0	0	0	0	0	0	0	0	0	0	0	0	0	0	0	0	0	0
7a6a15b33d5e9b6054ed4dba33f95080	0	0	0	0	0	0	0	0	0	0	0	0	0	0	0	132	0	0	0	0	0	0	0	0	0	0	0	0	0	0	0	0	0	0	0	0	0	0	0	0	156	0	0	199	0	0	0	0	0
5bd6e76e70fe9649ccafbbc0d9d14e49	0	0	0	0	0	0	0	0	0	0	0	0	0	0	0	0	0	0	0	0	0	0	0	0	0	0	0	0	0	0	0	0	0	0	0	0	0	0	0	0	0	0	0	0	0	0	0	0	0
79a210aa7de404c1c8cd19eeb07c6600	0	0	0	0	0	0	0	0	0	0	0	0	0	0	0	0	0	0	0	0	0	0	0	0	0	0	0	0	0	0	0	0	0	0	0	0	0	0	0	0	0	0	0	0	0	0	0	0	0
a6b0c79ed574b6153dc67bea068b44a0	0	0	0	0	0	0	0	0	0	0	0	0	0	0	0	0	0	0	0	0	0	0	0	0	0	0	0	0	0	0	0	0	0	0	0	0	0	0	0	0	0	0	0	0	0	0	0	0	0
c35ad6a53260dd320cce28470ed59a7a	0	0	0	0	0	0	0	0	66	0	0	59	0	0	0	0	0	0	0	0	0	0	0	0	0	0	0	0	0	308	0	0	0	0	0	0	0	0	0	0	0	0	0	0	0	0	0	0	0
e88bbe6b0b9d0081f8cda626ccbee0d9	0	0	0	0	0	0	0	0	0	0	0	0	0	0	0	0	0	0	0	0	0	0	0	0	0	0	0	0	0	0	0	0	0	0	0	0	0	0	0	0	0	0	0	0	0	0	0	0	0
81273cb0f3024b6ccd2a0f50cf4efddf	0	0	0	0	0	0	0	0	0	0	0	0	0	0	0	0	0	0	0	0	0	0	0	0	0	0	0	0	0	0	0	0	0	0	0	0	0	0	0	0	0	0	0	0	0	0	0	0	0
ec2bec0d5c92dedca877161e76bee6f6	0	0	0	0	0	0	0	0	0	0	0	0	0	287	0	0	0	0	0	0	0	0	0	0	0	0	0	0	0	0	0	0	0	0	0	0	0	0	0	0	0	0	0	0	0	70	0	0	0
33c7b88dfa29b6c1e8d0cb4cb08a8c4e	0	0	0	0	0	0	0	0	0	0	0	0	0	0	0	0	0	0	0	0	0	0	0	0	0	0	0	0	0	0	0	0	0	0	0	0	0	0	0	0	0	0	0	0	0	0	0	0	0
9e608ee804ced6e1fe2f2f227ea0102d	0	0	0	0	0	0	848	0	0	0	0	0	0	0	0	0	0	0	0	0	0	0	0	0	0	0	0	0	0	0	0	0	0	0	0	0	0	0	0	0	0	0	0	0	0	0	0	0	0
17f848929148a2b9d20116332e76b599	0	0	0	0	0	0	0	0	0	0	0	0	0	0	0	0	0	0	0	0	0	0	0	0	0	0	0	0	358	0	0	0	0	0	0	0	0	0	0	0	0	0	0	0	0	0	0	0	0
a787cce9bf28499931bdb2287c7b89df	0	0	0	0	0	0	0	0	0	0	0	0	0	0	0	0	0	0	0	0	0	0	0	0	0	0	0	208	0	0	0	0	0	0	0	0	0	0	0	0	0	0	0	0	0	0	0	0	0
6a2c584fb85b871c88cb790595a6334c	0	0	0	0	0	0	0	0	0	0	0	0	0	0	0	0	0	0	0	0	0	0	0	0	0	0	0	0	0	0	0	0	0	0	0	0	0	0	0	0	0	0	0	0	0	0	0	0	0
2c771426c6c0362787923f6371f270cd	0	0	0	0	0	0	0	0	57	0	0	0	0	0	0	0	0	0	0	0	0	0	0	0	0	0	0	0	0	0	0	0	0	0	0	0	0	0	0	0	0	0	0	0	0	0	0	0	0
338fb0aa251d5963463f4f07dffae40a	0	0	0	0	0	0	0	0	0	0	0	0	0	0	0	0	0	0	0	0	0	0	0	0	0	0	0	0	0	0	0	0	0	0	0	0	0	0	0	0	0	0	0	0	0	0	0	0	0
e4b2551e14b9a93eeaed8384d0e65281	0	0	0	0	0	0	0	0	0	0	0	0	0	0	0	0	0	0	0	0	0	0	0	0	0	0	0	0	0	0	0	0	0	0	0	0	0	0	0	0	0	0	0	0	0	0	0	0	0
a92bcb50c5775cfe785fae8a602c2a75	0	0	748	0	0	0	0	0	0	0	0	0	0	0	0	0	0	0	0	0	0	0	0	0	0	0	0	0	0	0	0	0	0	0	0	0	0	0	0	0	0	0	0	0	0	0	0	0	0
7efd56961334720a252f6da6ddb03d1d	0	0	0	0	0	0	0	0	0	0	0	0	0	0	0	0	0	0	0	0	0	0	0	0	0	0	0	0	0	0	0	0	0	0	0	0	0	0	0	0	0	0	0	0	0	0	0	0	0
c37bab127979821dcdff5ebb0d8ed7aa	0	0	0	0	0	0	0	0	0	0	0	0	0	23	0	0	0	0	0	0	0	0	0	0	0	255	0	0	0	0	0	0	0	0	0	0	0	0	0	0	0	0	0	0	0	0	0	0	0
b5249403cd124839791a792de8c8b914	0	0	0	0	0	0	0	0	0	0	0	0	0	0	0	0	0	0	0	0	0	0	0	0	0	0	0	0	0	0	177	0	0	0	0	0	0	0	0	0	0	0	0	0	109	167	0	0	0
de262c26c8bc103001cd75ee4ea22055	0	0	0	0	0	0	0	0	0	0	0	0	0	0	0	0	0	0	0	0	0	0	0	0	0	0	0	0	0	0	0	0	0	0	0	0	0	0	0	0	0	0	0	0	0	0	0	0	0
8f1646f73118236899a444d5b2988933	0	0	0	0	0	0	0	0	0	0	0	0	0	0	0	0	0	0	0	0	0	0	0	0	0	0	0	0	0	0	0	0	0	0	0	0	0	0	0	0	0	0	0	0	0	0	0	0	0
f441232df8ca986278d029a9fc49d34a	0	0	0	0	0	0	0	0	0	0	0	0	0	0	75	0	0	0	0	0	0	0	0	0	0	0	0	0	0	0	0	0	0	0	0	0	0	0	0	0	0	0	0	0	0	0	0	0	0
f39199f7739b5c8606f627c7aebc8a93	0	0	0	0	0	0	0	0	0	0	0	0	0	0	0	0	0	0	0	0	0	0	0	0	0	0	0	0	0	0	0	0	0	96	0	0	0	0	0	332	0	0	0	0	0	0	72	0	340
7615be9d6cfef6b1f24ec06cb7c50625	0	0	0	0	0	0	0	0	0	0	0	0	0	0	0	0	0	0	0	0	0	0	0	0	0	0	0	0	0	0	0	0	0	0	0	0	0	0	0	0	0	0	0	0	0	0	0	0	0
ee0e71479682d63bfdcc09c1aa70cd89	0	0	0	0	0	0	0	0	0	0	0	0	0	0	0	0	0	0	0	0	0	0	0	0	0	0	0	0	0	0	0	0	0	0	0	0	0	0	0	0	0	0	0	0	0	0	0	0	0
1e7e99e1c5bc8ba6fb68b3bd2d811544	0	0	0	0	0	0	0	0	0	0	0	0	0	0	0	0	0	0	0	0	0	0	0	0	0	0	0	0	0	0	0	0	0	0	0	0	0	0	0	0	0	0	0	0	0	0	0	0	0
a428def3618ec4d45c14ab82978f7f8f	0	0	0	0	0	0	0	0	0	0	0	0	0	0	0	0	0	0	0	0	0	0	0	0	0	0	0	0	0	0	0	0	0	0	0	0	0	0	0	0	0	0	0	0	0	0	0	0	0
01f97e1d83e98589f9ef04da5bc6f34d	0	0	0	0	0	0	0	0	0	0	0	0	0	76	0	0	0	0	38	0	0	0	0	0	0	0	164	0	0	158	0	0	0	0	0	0	0	0	0	0	0	0	0	0	0	0	0	0	66
977e6fb6053296171ec59bdafa0abb95	0	0	0	0	0	0	836	0	0	0	0	0	0	0	0	0	0	0	0	0	0	0	0	0	0	0	0	0	0	0	0	0	0	0	0	0	0	0	0	0	0	0	0	0	0	0	0	0	0
9a954c361f1da997b42dad110371db82	0	0	0	0	0	0	0	0	0	0	0	0	0	0	0	0	0	0	0	0	0	0	0	0	0	0	0	0	0	0	0	0	0	0	0	0	0	0	0	0	0	0	0	0	0	0	0	0	0
095f26323571139a8084b59e5be6d8d6	0	51	0	0	0	0	0	0	0	0	0	0	0	0	0	0	0	0	0	0	0	0	0	0	0	0	0	0	0	0	0	0	0	0	0	0	0	0	0	0	0	0	0	0	0	0	0	0	0
0bc9fe462293aa9e9eb2cbe63cf978b2	0	0	0	0	0	0	0	0	64	0	0	0	0	0	0	0	0	0	0	0	0	0	0	0	0	0	0	0	0	0	77	0	0	0	0	79	107	0	0	0	0	0	0	0	69	116	0	0	0
a94d7e4fa682ea155f9a97d67c0ca7dc	0	0	0	0	0	0	0	0	0	0	0	0	0	0	0	16	0	0	0	70	0	0	0	0	0	0	39	0	0	0	0	0	0	0	140	84	0	0	0	58	0	0	0	0	0	0	67	0	0
c0ad1f85955a506f6d9bba4d8c604a17	0	0	0	0	0	0	0	0	0	0	0	0	0	0	0	0	0	0	0	0	0	0	0	0	0	0	0	0	0	0	0	0	0	0	0	0	0	0	0	0	0	0	0	0	0	0	0	0	0
5edf41a3ef66e1765f789f7af27201f1	0	0	0	0	0	0	0	0	0	0	0	0	0	0	0	0	0	0	0	0	0	0	0	0	0	0	0	0	0	0	0	0	0	0	0	0	0	0	0	0	0	0	0	0	0	0	0	0	0
a66649d59c41b1c49b4fb8f8a742c082	0	0	0	0	0	0	0	0	0	0	0	0	0	0	0	0	0	0	0	0	0	0	0	0	0	0	0	0	0	0	0	0	0	0	0	0	0	0	0	0	0	0	0	0	0	0	0	0	0
a9e85c4d3d713cb5a666bc7ffd568082	0	0	0	0	0	0	0	0	0	0	0	0	0	0	0	0	0	0	0	0	0	0	0	0	0	0	0	0	0	0	0	0	0	0	0	0	0	0	0	0	0	0	0	0	0	0	0	0	0
d77197ad0ead0ada3bd26ef3947650a4	0	0	0	0	0	0	0	0	67	0	0	0	0	0	0	0	0	0	0	0	0	0	211	0	0	0	0	0	0	0	0	0	0	0	0	0	0	0	0	0	0	0	0	0	0	0	0	0	0
4c168b2cd939e5ab21fb25bfba85a305	0	0	0	0	0	0	0	0	0	0	0	0	0	0	0	0	0	0	0	0	0	0	0	0	0	0	0	0	0	0	0	0	0	0	0	0	0	0	0	0	0	0	0	0	0	0	0	0	0
c02d14d248e8d1661df1f431202d108c	0	0	0	0	0	126	0	0	0	0	0	0	35	0	0	0	0	0	0	0	0	0	0	0	0	0	0	0	55	0	0	0	0	0	0	29	0	0	0	0	0	0	0	0	0	0	0	0	0
68bfc5b0a653836337866e45b4c3340d	0	0	0	0	0	0	0	0	0	0	17	0	0	0	0	0	0	0	0	0	0	17	0	0	0	0	0	0	0	0	0	0	0	0	0	0	0	0	0	0	0	0	22	0	0	0	0	0	0
97bd95dc0c6b3cad5fa2e63c4318e3cb	0	0	0	0	0	0	0	0	0	0	0	0	0	0	0	0	0	0	0	0	0	0	0	0	0	0	0	0	0	0	0	0	0	0	0	0	0	0	0	0	0	0	0	0	0	0	0	0	0
bb0690d81b1df97ee0741f1aa0a8e862	0	0	0	0	0	0	26	0	0	0	0	0	0	0	0	0	0	0	0	0	0	0	0	0	0	0	0	0	0	0	0	0	0	0	0	0	0	0	129	0	0	0	0	0	0	0	0	0	0
30b7ec1fe36a6c798f17980dbc38c15e	0	25	0	0	0	22	0	0	0	0	0	0	0	0	0	0	0	0	0	0	0	0	0	0	0	0	0	0	0	0	0	0	0	0	0	0	0	0	0	0	0	0	96	0	0	0	0	0	0
59e7d1aced20fde9bd13544b7aff0d3a	0	0	0	0	0	0	0	0	0	0	0	0	0	0	0	0	0	0	0	0	0	0	0	0	0	0	0	0	0	0	0	0	0	0	0	0	0	0	0	0	0	0	0	0	0	0	0	0	0
6fdb7a3f503074a23da65baf15be15ef	0	0	0	0	0	0	0	0	61	0	0	0	0	0	0	0	0	0	0	251	0	0	0	0	0	0	0	0	0	0	0	0	0	0	0	0	0	0	0	0	0	0	0	0	0	0	199	0	0
90395da93c277e8c5f7630ab72f93fa0	0	0	0	0	0	0	0	0	0	0	0	0	0	0	0	0	0	0	0	0	0	0	0	0	0	0	0	0	0	0	0	93	0	0	0	0	0	0	0	0	0	0	0	0	0	0	0	0	0
607dbd76a22018384fde7761ed96b85e	0	0	0	0	0	0	0	0	0	0	0	0	0	0	0	0	0	0	0	0	0	0	0	0	0	0	0	0	0	0	0	0	0	0	0	0	0	0	0	0	0	0	0	0	0	0	0	0	0
789445d0f644520142f9b9a4237851c7	0	0	0	0	0	0	0	0	0	0	0	0	0	0	0	0	0	0	0	0	0	0	0	0	0	0	0	0	0	0	0	0	0	0	0	0	0	0	0	0	0	0	0	0	0	0	0	0	0
3d3606fa4a043aa9612a9d9cc9d2ca29	0	62	0	0	0	0	0	0	0	0	0	0	0	280	0	0	0	0	0	67	0	0	0	0	0	0	0	0	0	248	0	0	0	0	0	0	0	0	0	0	0	0	0	0	0	0	0	0	0
30b26208ebf5c0ce398374a8ae3314a2	0	0	0	0	0	0	0	0	0	0	0	0	0	0	0	0	0	0	0	0	0	0	0	0	0	0	0	0	0	0	0	0	0	0	0	0	0	0	0	0	0	0	0	0	0	0	0	0	85
3ec2fbaa0f29d70877e5a4ed2e746129	0	0	0	0	0	0	0	0	0	0	0	0	0	0	0	0	0	0	0	0	0	0	0	0	0	0	0	0	0	0	0	0	0	0	0	0	0	0	0	0	0	0	0	0	0	0	0	0	0
884cfe521fe43a205a78cbfe52d4313d	0	0	0	0	0	0	0	0	0	0	0	0	0	0	0	0	0	0	0	0	0	0	0	0	0	0	0	0	0	0	0	0	0	0	0	0	0	0	0	0	0	0	0	0	0	0	0	0	0
cfde10cb63928a2f224162bcc94e2880	0	147	0	0	0	0	0	0	0	0	0	0	0	0	0	0	0	0	0	0	0	0	0	0	0	0	0	0	0	0	0	0	0	0	0	0	0	0	0	0	0	0	0	0	0	0	0	0	0
9cc205af2383758b722ecfdd2934a8ff	0	0	0	0	0	0	819	0	0	0	0	0	0	0	0	0	0	0	0	0	0	0	0	0	0	0	0	0	0	0	0	0	0	0	0	0	0	0	0	0	0	0	0	0	0	0	0	0	0
390f77ac28d36a8ebc8375f59c238b7f	0	0	0	0	0	0	0	0	0	0	0	0	0	0	0	0	0	0	0	0	0	0	0	0	0	0	0	0	0	0	0	0	0	0	0	0	0	0	0	0	0	0	0	0	0	0	0	0	0
496fa0669485b6c201193eb6cff6edef	0	0	0	0	0	0	0	0	0	0	0	0	0	0	0	0	0	0	0	0	208	0	0	0	0	0	0	0	0	0	0	0	0	0	0	0	0	0	0	0	0	0	0	0	0	0	0	0	0
aee72fa38e522e16b21acacbc6982670	0	0	0	0	0	0	0	0	0	0	0	0	0	0	0	0	0	0	0	0	0	0	0	0	0	0	0	0	0	0	0	0	0	0	0	0	0	0	0	0	0	0	0	0	0	0	0	0	0
86e3b77b8e7ffd3a89002c0085c6d756	0	0	0	0	0	0	0	0	0	0	0	0	0	0	0	0	0	0	0	0	0	0	0	0	0	0	0	0	0	0	0	0	0	0	0	0	0	0	0	0	0	0	0	0	0	0	0	0	0
eff96fc3ad9229ff2dd4b5b873ad20fd	0	0	0	0	53	0	0	0	0	0	0	0	123	0	0	0	0	0	0	0	0	0	0	0	0	0	183	0	0	0	0	0	0	0	0	0	0	0	0	0	0	0	0	0	0	99	0	0	0
3f659bd3552702d46a274f82becc42bc	0	0	0	0	0	0	0	0	0	0	0	0	0	0	0	0	0	0	0	0	0	0	0	0	0	0	0	0	0	0	0	0	0	0	0	0	0	0	0	0	0	0	0	0	0	0	0	0	0
4497b0bc995a18f337630d591fc4a924	0	0	0	0	0	0	0	0	0	0	0	0	0	0	0	0	0	0	0	0	0	0	0	0	0	0	0	0	0	0	0	0	0	0	0	0	0	0	0	0	0	0	0	0	0	0	0	0	0
a61704c40a1cd94e4f52ed6651cf5fdd	0	0	0	0	0	0	0	0	0	0	0	0	0	0	0	12	22	0	0	0	0	0	0	0	0	0	0	0	0	0	0	0	0	0	0	0	0	0	0	0	0	0	0	0	0	0	0	0	0
75237d1c308afe7949061671b7a4b1af	0	0	0	0	0	0	0	0	0	0	0	0	0	0	0	0	0	0	0	0	0	0	0	0	0	0	0	0	0	0	0	0	0	0	0	0	0	0	0	141	0	0	0	0	0	0	0	0	0
0a9e747d462729e897561568b7b41b16	0	0	0	0	0	0	0	0	0	0	0	0	0	0	0	0	0	0	0	0	0	0	0	0	0	0	0	0	0	0	0	0	0	0	0	0	0	0	0	0	0	0	0	0	0	0	0	0	0
8d35bf674f1d1a58983bc4cecf76e312	0	0	0	0	0	0	0	0	0	0	0	0	0	0	0	0	0	0	0	0	0	0	0	0	0	0	0	0	0	0	0	0	0	0	0	0	9	0	0	0	0	0	0	0	0	0	0	0	0
b7a22c29a89d9fd32219975da420e1e3	0	0	0	0	0	0	0	0	0	0	0	0	0	0	0	0	0	0	0	0	0	0	0	0	0	0	0	0	0	0	0	0	0	0	0	0	0	0	0	0	0	0	0	0	0	0	0	0	0
f22fa3a008d25e7d56fd7c32a0204bfb	0	0	0	0	0	0	0	0	0	0	0	0	0	0	0	0	43	0	0	537	0	0	0	0	0	0	0	0	0	0	0	0	0	0	0	0	0	0	0	0	0	0	0	0	0	0	0	0	0
ef3adf9f32a963cd037b27be1fe25eff	0	0	0	0	0	0	0	0	0	0	0	0	0	0	0	0	0	0	0	0	0	0	0	0	0	0	0	0	0	0	0	0	0	0	0	0	0	0	0	0	0	0	0	0	0	0	0	0	0
f28276ce25d92858670ce3fd395bb157	0	0	0	0	38	0	0	0	0	0	0	0	0	0	0	0	0	0	0	0	0	0	0	0	0	0	0	0	0	0	0	0	0	0	0	0	0	0	0	0	0	0	0	0	69	0	0	0	0
39c1e5edabb1ef9e7a77b7384d7904c7	0	0	0	0	0	0	0	0	0	0	235	0	0	0	0	0	0	0	0	0	0	0	0	0	0	0	0	100	0	0	0	0	0	0	0	0	0	0	0	0	0	0	0	0	0	0	0	0	0
3834b28e68cd03fa6af4104d82d08236	0	0	0	0	0	0	0	0	0	0	0	0	0	0	0	111	0	0	0	0	0	0	0	0	0	0	0	0	0	0	0	0	0	0	0	0	0	0	0	0	280	151	87	0	0	0	0	0	0
89c8930821bd1fa69b47dbcd97828311	0	0	0	0	0	0	0	0	0	0	0	0	0	0	0	0	0	0	0	0	0	0	0	0	0	0	0	0	0	0	0	0	0	0	0	0	0	0	0	0	0	0	0	0	0	0	0	0	0
ac32b7e2f2da2ddd52097274cb2201e0	0	0	0	0	0	0	0	0	0	0	0	0	0	0	0	0	58	0	0	0	0	0	0	0	0	0	0	0	0	0	0	0	0	0	0	0	0	0	0	0	0	0	0	0	0	0	0	55	0
6d9237b0cfeb92a6d7fa44f44ca12835	0	0	0	0	0	0	0	0	0	0	0	0	0	0	0	0	0	0	0	0	44	0	0	0	0	0	0	0	0	0	0	0	0	0	0	0	0	0	0	0	0	0	0	0	0	0	0	28	0
e111ae765ed4f71bff4497027e18ebc7	0	0	0	0	0	0	0	0	0	0	0	0	0	0	0	0	0	0	0	0	0	0	0	0	0	0	0	0	0	0	0	0	0	0	0	0	0	0	0	0	0	0	0	0	0	0	0	0	0
1bc0352f69bb3868394cc1ad38f007ab	0	0	0	0	0	0	0	0	0	0	0	0	0	0	68	0	0	0	0	27	0	0	0	0	0	0	0	0	0	0	0	0	0	0	0	0	0	0	0	0	0	0	0	66	0	0	0	0	0
82ed52ad870dee557006f8677c7d837f	0	0	0	0	0	0	0	0	0	0	0	0	0	103	0	107	0	0	0	0	0	0	0	0	0	0	0	0	0	0	78	0	0	0	0	0	0	0	0	0	0	0	0	0	0	0	0	0	0
e0b9d8f80bb5157f128406d30d8eeb94	0	103	0	0	0	0	0	0	0	0	0	0	0	0	0	92	0	0	0	0	0	0	0	0	0	0	0	0	0	0	0	0	0	0	0	0	0	0	0	0	0	0	0	76	0	0	0	0	0
ddd35fab2402e5b904db767b81a30965	0	0	0	0	0	0	0	0	0	0	0	0	0	0	0	0	0	0	0	0	0	0	0	0	0	0	0	0	0	0	0	0	0	0	0	0	0	0	0	0	0	0	0	0	0	0	0	0	0
d26e8aafc006f853d136ba2427223183	0	0	0	0	0	0	0	0	0	0	0	0	0	0	0	0	0	0	0	0	0	0	0	0	0	0	0	0	0	0	0	0	0	0	0	0	370	0	0	0	0	0	0	0	0	0	0	0	26
5031ecd1c44699330f4060e7ea906850	0	0	0	0	0	0	0	0	0	0	0	0	0	0	0	0	0	0	0	0	0	0	0	0	0	0	0	0	0	0	25	0	0	0	220	0	0	0	0	0	0	0	0	0	0	0	0	0	0
33ccca1e1bf06b0c6dfa5c3a31b1603c	0	0	0	0	0	0	0	0	0	0	0	0	0	0	0	0	0	0	0	0	0	0	0	0	0	0	0	0	0	0	0	0	0	0	0	0	0	0	0	0	0	0	0	0	0	0	0	0	0
9c76b39818c59aa858cdccb83ec29a84	0	0	0	0	0	0	0	0	0	0	0	0	0	0	0	0	0	0	0	0	0	0	0	0	0	0	0	0	0	0	0	0	0	0	0	0	0	0	0	0	0	0	0	0	0	0	0	0	0
ccb6bed5b91fa2e1d253468c857601ae	0	0	0	0	0	0	0	0	0	0	0	0	0	0	0	0	0	0	0	0	0	0	0	0	0	0	0	0	0	0	0	0	0	0	0	0	0	0	0	0	0	0	0	0	0	0	0	0	0
0bfd66e2fe66e6e7cfc10447a4fa204d	0	0	0	0	0	0	0	0	0	0	0	0	0	0	0	0	0	0	0	0	0	0	0	0	0	0	0	0	0	0	0	0	0	0	0	0	0	0	0	0	0	0	0	0	0	0	0	0	0
ae806bb692a1e14a93b6155cac98735e	0	0	0	0	0	0	0	0	0	0	0	0	0	0	0	0	0	0	0	0	0	0	0	0	0	0	0	0	0	0	0	0	0	0	0	0	0	0	0	0	0	0	0	0	0	0	0	0	0
9955040f27ab42e0f5df40873e06d5fd	0	0	0	0	0	0	0	0	0	0	0	0	0	0	0	0	0	0	0	0	0	0	0	0	0	0	0	0	0	0	0	0	0	0	0	0	0	0	0	0	0	0	0	0	0	0	0	0	0
5807ddb1c6b53f5ffe03960348f77bea	0	0	0	0	0	0	0	0	0	0	0	0	0	0	0	0	0	0	0	0	0	0	0	0	0	0	0	0	0	0	0	0	0	0	0	0	0	0	0	0	0	0	0	0	0	0	0	0	0
4935f4f15f9fcc69876334f17b4985b0	0	0	0	0	0	0	0	0	0	0	0	0	0	0	0	0	0	0	0	0	0	0	0	0	0	0	0	0	0	0	0	0	0	0	0	0	0	0	0	0	0	0	0	0	0	0	0	0	0
89bb09b3b3d713c953e2d49fb5963fcb	0	0	0	0	0	0	0	0	0	0	0	0	0	0	0	0	0	0	0	0	58	0	0	0	0	0	438	0	0	0	0	0	236	0	0	0	0	0	0	0	0	0	0	0	0	0	0	0	0
f93aeafed7fe6c5586638e0c94fd2ac5	0	0	0	0	0	0	0	0	0	0	0	0	0	0	0	0	0	0	0	0	0	0	0	0	0	0	0	0	0	0	0	0	0	0	0	0	0	0	0	0	0	0	0	0	0	0	0	0	0
043a8c3ae9681b1abc4d2c460180088e	0	0	0	0	0	0	0	0	0	0	0	0	0	0	0	0	0	0	0	0	0	0	0	0	0	0	0	0	0	0	0	0	0	0	0	0	0	0	0	0	0	0	0	0	0	0	0	0	0
eb923618a731d535c5796a3455173125	0	0	0	0	0	0	0	0	365	0	0	0	0	0	24	0	0	57	0	0	0	0	0	0	0	0	0	0	0	0	0	0	0	0	74	0	0	0	0	0	0	0	0	0	36	0	0	0	50
7a2abde3a73b3019b7ba26ce36102bac	0	0	0	0	0	0	0	0	0	0	0	0	0	0	0	0	0	0	0	0	0	0	0	0	0	0	0	0	0	0	0	0	0	0	0	0	0	0	0	0	0	0	0	0	0	0	0	0	0
84a5ad4f36f411e2b25539102ddb5653	0	0	0	0	0	0	0	0	0	0	0	0	0	0	0	0	0	0	0	0	0	0	0	0	0	0	0	0	0	0	0	0	0	0	0	0	0	0	0	0	0	0	0	0	0	0	0	0	0
52a2a363ed355a2e0412476bfd8bdfc7	0	0	0	0	0	0	0	17	0	0	0	0	0	0	0	0	0	0	0	0	0	97	0	0	0	0	0	0	0	0	0	0	0	0	0	0	0	0	0	0	0	0	0	0	0	0	209	0	0
62da8712b48ea14457f573cd6fd8aac6	0	0	0	0	0	0	0	0	0	142	0	0	0	0	0	0	97	0	0	0	0	0	0	55	0	0	0	0	0	0	0	0	0	0	0	0	0	0	0	0	0	0	0	0	0	0	0	0	65
4090be05bc65edde26e79ca157edfe0d	0	0	0	0	0	0	0	0	0	0	0	0	0	0	0	0	0	0	0	0	0	0	0	0	0	0	0	0	0	0	0	0	0	0	0	0	0	0	0	0	0	0	0	0	0	0	0	0	93
3a1b926bb62826e0ef512f05edab4a31	0	0	0	0	0	0	0	0	0	0	0	0	0	0	0	0	0	0	0	0	0	0	0	0	0	0	0	0	0	0	0	0	0	0	0	130	0	0	0	0	0	0	0	0	0	0	0	0	0
b6171a8d2d30045d6176953b2a302992	0	0	783	0	0	0	0	0	0	0	0	0	0	0	0	0	0	0	0	0	0	0	0	0	0	0	0	0	0	0	0	0	0	0	0	0	0	0	0	0	0	0	0	0	0	0	0	0	0
b73daa1433add25855a5231cd0440cbc	0	0	0	0	0	0	0	278	0	0	0	0	0	139	0	0	0	0	0	0	65	0	0	0	0	0	0	0	0	0	0	0	0	0	0	0	0	0	0	0	0	0	0	0	0	0	0	0	0
01697b17e864c99e8de1b312baef0fd2	0	0	0	0	0	0	0	0	0	0	0	0	0	0	0	0	0	0	0	0	0	0	0	0	0	0	0	0	0	0	0	0	0	0	0	0	0	0	0	0	0	0	0	0	0	0	47	0	391
e00a7a33470ad65cf56975d27b74687f	0	0	0	0	0	0	0	0	0	0	0	0	0	0	0	0	0	0	0	0	0	0	0	0	0	0	0	0	0	0	0	0	0	0	0	0	0	0	0	0	0	0	0	0	0	0	0	0	0
ab9e82901d19ad2abfa10e2b8ff73c3c	0	0	0	0	0	0	0	0	0	0	0	0	0	0	0	0	0	0	0	0	0	0	0	0	0	0	0	0	0	0	0	0	0	0	0	0	0	0	0	0	0	0	0	0	0	0	0	0	0
319b33dfe6890f4686f42e55f3eadcaf	0	0	0	0	0	0	0	0	0	0	0	0	0	0	0	0	0	0	0	0	0	0	0	0	0	0	0	0	0	0	0	0	0	0	0	0	0	0	0	0	0	0	0	0	0	0	0	0	0
d8bd742443c0061a4cd1a5aaae69dcbd	0	0	0	0	0	0	0	0	0	0	0	0	0	0	0	0	0	0	0	0	0	0	0	0	0	0	0	0	0	0	0	0	0	0	0	0	0	0	0	0	0	0	0	0	0	0	0	0	0
e895073fd58d63180e6bf78d0227da47	0	0	0	0	0	0	0	0	261	0	0	0	0	0	0	0	0	0	0	0	0	0	0	0	0	0	0	0	51	0	0	147	0	0	0	0	0	0	0	0	0	0	49	0	0	0	0	0	0
f5036b16db31eb9827314ceb063c07a2	0	0	0	0	0	0	0	0	0	0	0	0	0	0	0	0	0	0	0	0	0	0	0	0	0	0	0	0	0	0	0	0	0	0	0	0	0	0	0	0	0	0	0	0	0	0	0	0	0
a609d8d84ef9f572e37eed7b5891b754	0	0	0	0	0	0	0	0	0	0	0	0	0	0	0	0	0	0	0	0	0	0	0	0	0	0	0	0	0	0	0	0	0	0	0	0	0	0	0	0	0	0	0	0	0	0	0	0	0
ce1ee3a016374202286b951c05b0affa	0	207	0	0	0	0	0	0	0	0	0	0	0	37	0	0	0	0	0	0	0	0	0	0	0	0	0	0	0	0	0	0	0	0	0	0	0	0	0	0	0	0	0	0	0	0	0	0	0
2615e9336cf184b9f42aa752430525c2	0	0	0	0	72	0	0	0	0	0	0	0	0	0	0	0	0	0	0	0	0	0	0	0	0	0	0	0	0	0	0	0	0	0	0	0	0	0	0	0	0	15	0	0	94	0	0	0	0
cb5db6a4bdb6cc8af21cba0e9bd89739	0	0	0	0	0	0	0	0	0	87	0	0	0	0	0	0	0	0	0	0	0	0	0	0	0	0	0	0	0	0	0	0	0	0	300	0	0	0	0	0	0	0	0	0	0	0	0	0	0
6aea049a476ee6d2bb4ebd0cd2aa4658	0	0	0	0	0	0	83	0	0	0	0	79	0	0	0	0	0	0	0	0	0	0	0	0	0	0	0	0	0	0	0	0	0	0	0	0	0	0	132	0	0	0	0	0	0	0	0	0	0
1cd88d7e43315987797a7b94b0e38cc2	0	0	0	0	0	0	0	0	0	0	0	0	0	0	0	0	0	0	0	0	0	0	0	0	0	181	0	0	0	0	0	0	0	0	0	0	0	0	0	0	0	0	0	0	0	0	0	0	0
2bf1fdafac13d61b35a7cb4560d4878d	0	0	0	0	131	0	0	0	0	0	147	0	0	0	41	0	0	0	0	167	0	79	0	0	0	0	0	0	0	0	0	0	0	0	0	0	0	0	0	0	0	0	0	0	0	0	0	0	0
c3ca7b4f3d5437e3e873bbe343a1ec29	0	0	0	0	0	0	0	0	0	0	164	0	0	0	0	0	35	0	0	0	0	0	0	47	0	0	0	124	0	0	0	0	0	0	0	0	0	0	0	0	0	0	0	0	0	0	0	244	0
bf68826a08ec402b29f552ce5a586d2d	0	0	0	0	0	0	0	0	0	0	0	0	0	0	0	0	0	0	0	0	0	0	0	0	0	0	0	0	0	0	0	0	0	0	0	0	0	0	0	0	0	0	0	0	0	0	0	0	0
d08246fe57501be829e9ae57013afdc0	0	0	0	0	0	0	0	0	0	0	0	0	0	0	0	0	0	0	0	0	0	0	0	0	0	0	0	0	0	0	0	0	0	0	0	0	0	0	0	0	0	0	0	0	0	0	0	0	0
fc51caaa87985bd5e314f9c9dd193a81	0	0	0	0	0	0	0	0	0	0	0	0	0	0	0	0	0	0	0	0	0	0	0	0	0	0	0	0	0	0	0	0	0	0	0	0	0	0	0	0	0	0	0	0	0	0	0	0	0
ded1411ba7856d5aa9b2e415ca31b370	0	0	0	0	0	0	0	0	0	0	0	0	0	0	0	0	0	0	0	0	0	0	0	0	0	0	0	0	0	0	0	0	0	0	0	0	0	0	0	0	0	0	0	0	0	0	0	0	0
f6f55c59ba9d69cb35a6de9ec18c3e44	0	0	0	0	0	0	0	0	0	0	0	0	0	0	169	0	0	0	0	0	0	0	0	0	169	0	0	0	0	0	0	0	0	0	0	0	0	0	0	0	0	0	0	0	0	0	0	0	0
58259d8fc85ad0247aa9c7e08bc14055	0	0	0	0	0	0	0	0	0	0	0	0	0	0	0	37	0	0	0	0	0	0	0	0	0	0	0	0	0	0	0	0	0	0	0	0	0	0	0	0	0	0	0	0	0	0	0	0	0
9d123c7dbe4d4a494b903abfba31ed50	0	0	0	0	0	0	0	0	0	0	0	0	0	0	0	0	0	0	0	0	0	0	0	0	0	0	0	0	0	0	0	0	0	0	0	0	0	0	0	0	0	0	0	0	0	0	0	0	0
dd7615656e2b39df99554377661d97eb	0	0	0	0	0	0	0	0	0	0	0	0	0	0	0	0	0	0	0	0	0	0	0	0	0	0	0	0	0	0	0	0	0	0	0	0	0	0	0	0	0	0	0	0	0	0	0	0	0
8205e8ebade22eae0280a1556c08cc29	0	0	0	0	0	0	0	0	0	0	0	0	0	0	0	0	0	0	0	0	0	0	0	0	0	0	0	0	0	0	0	0	0	0	0	0	0	0	0	0	0	0	0	0	0	0	0	0	0
2eea22eff8f008b318c00c26597ee545	0	231	0	157	0	0	0	0	0	0	0	0	0	35	140	0	0	0	0	0	0	0	0	0	0	0	0	138	0	0	0	0	0	0	0	0	0	0	0	0	0	0	0	0	0	0	0	0	0
6c03aa3e6a1fdea026efdbc2b831b4be	0	0	0	0	0	0	0	0	0	0	0	0	0	0	0	0	0	0	0	0	0	0	0	0	0	0	0	0	0	0	0	0	0	0	0	0	0	0	0	0	0	0	0	0	0	0	0	0	0
0a53b9547e02b39faf6e0e6cd327c77e	0	178	0	0	0	0	0	0	0	0	0	0	0	0	0	0	0	0	0	0	0	405	0	0	0	0	0	0	0	0	0	0	0	0	0	0	0	0	0	0	0	0	0	0	0	0	0	0	0
53c61e49f084ded7e76d5e5dc6c3b6d6	0	0	0	0	0	0	0	0	0	0	0	0	0	0	0	0	0	0	0	0	0	0	0	0	0	0	0	0	0	0	0	0	0	0	0	0	0	0	0	0	0	0	0	0	0	0	128	0	87
95d4ed97bd25c86f130710deb51269a2	0	0	0	0	0	0	0	0	0	0	0	0	0	0	0	0	0	0	0	0	0	0	0	0	0	0	0	0	0	0	0	0	0	0	0	0	0	0	0	0	0	0	0	0	0	0	0	0	0
11e4778f0596aaa4c9ddb8bfa13cb52f	0	0	0	0	0	0	0	0	0	0	0	0	0	0	0	0	0	0	0	0	0	0	0	0	0	0	0	0	0	0	0	0	0	0	0	0	0	0	0	0	0	0	0	0	0	0	0	0	0
cb05fbc6dfa66a0136b38424ab5b9a04	0	0	0	0	0	0	0	0	0	0	0	0	0	0	0	0	0	0	0	0	0	0	0	0	0	0	0	0	0	0	0	0	0	0	0	0	0	0	0	0	0	0	0	0	0	0	0	0	0
8515b04c5ba5c84c34a9436fd5f40854	0	0	0	0	0	0	0	0	0	0	0	0	0	0	0	0	0	0	0	0	0	0	0	0	0	0	0	0	0	0	0	0	0	0	0	0	0	0	0	0	0	0	0	0	0	0	0	0	0
0a8d87fd76a7e054b1eaacadc3860ca9	0	0	0	0	0	0	0	0	0	0	0	0	0	0	0	46	0	0	0	0	0	0	0	0	0	0	0	0	0	0	0	0	0	0	432	0	0	0	0	0	0	52	0	0	0	0	0	0	0
6856d3571f0d3854b70581e3c808fb9c	0	0	0	0	0	0	0	0	0	0	0	0	0	0	0	0	0	0	0	0	0	0	0	0	0	0	0	0	0	0	0	0	0	0	0	0	0	0	0	367	0	0	0	0	0	0	0	0	0
baba98b1f94772d67e653102de616c92	0	0	0	0	0	0	0	0	0	0	0	0	0	0	0	0	0	0	0	0	0	0	0	0	0	0	0	0	0	0	0	0	0	0	0	0	0	0	0	0	0	0	0	0	0	0	0	0	0
abcc939a55afc8b6498d84dcd01d738c	0	0	0	0	0	0	0	0	0	0	0	62	0	0	0	0	0	0	0	0	0	0	207	0	0	0	0	0	0	0	0	0	0	0	0	0	0	0	0	0	0	0	0	0	0	0	0	0	0
262aa6f92121f2774e5ce02ba9f3589e	0	0	0	0	0	44	0	0	0	0	0	0	0	0	0	0	0	0	0	0	0	0	0	0	0	0	0	0	0	0	0	0	0	0	0	0	0	0	0	0	0	0	0	0	0	0	0	0	0
904a702460295c2d9328f7cae8804be6	0	0	0	0	0	0	0	50	0	0	0	0	0	210	0	0	0	0	0	0	0	0	0	0	0	0	0	0	0	0	0	0	0	0	0	0	0	0	0	0	0	0	0	0	0	0	0	0	0
946b5b6b6d2e36c0255ec5e88e5650cb	0	0	0	0	0	0	0	0	0	0	0	0	0	0	0	0	0	0	0	0	0	0	0	0	0	0	0	0	0	0	0	0	0	0	0	0	0	0	0	0	0	0	0	0	0	0	0	0	0
cb2fb86360a41369aa2b089da618e955	0	138	0	0	0	0	0	0	0	0	0	0	0	0	0	62	0	0	0	0	0	0	0	0	0	0	0	0	0	0	0	0	0	0	0	0	0	0	0	0	0	84	77	0	0	0	0	0	0
9e0e758a875fd4856173cdbca2f8ab42	0	0	0	0	0	18	0	0	0	0	0	0	0	0	0	0	0	0	0	0	0	0	0	176	0	0	0	0	103	0	0	0	0	0	0	0	0	0	0	0	0	0	0	0	0	0	76	0	0
02ad34cdc7e3c76f27e5ffaa84dd68fa	0	0	0	0	0	0	0	0	0	0	0	0	0	0	0	0	0	0	0	0	0	0	0	0	0	0	0	0	0	0	0	0	0	0	0	148	0	0	0	0	0	76	0	0	0	153	0	0	0
d4fe6ff2eb851a33a8c9c186cc54c80d	0	0	0	0	0	0	0	0	0	0	0	0	0	0	0	0	0	0	0	0	0	0	0	0	0	0	0	0	0	0	0	0	0	0	0	0	0	0	0	0	0	0	0	0	0	0	0	0	0
60553c66a253ca7c03c59d946023ba71	0	0	0	0	0	0	0	0	0	0	0	0	0	0	0	0	0	0	0	0	0	0	0	0	0	0	0	0	0	0	0	0	0	0	0	0	0	0	0	0	0	0	0	0	0	0	0	0	0
073350661066143fdeece03ad6f7f21d	0	0	0	0	0	0	0	0	0	0	0	0	0	95	0	0	0	0	0	0	0	0	0	0	0	41	0	0	0	0	0	86	34	0	0	94	0	0	86	0	0	0	98	0	0	40	0	0	0
b6d7e02c6a537e3c800ddc8bcb3721d8	0	0	0	0	0	0	0	114	0	0	0	0	0	0	0	0	0	0	0	0	0	0	0	401	0	0	0	0	0	237	0	0	0	0	0	0	0	0	0	0	0	0	0	0	0	0	0	0	0
eb32559dbca182674d47a18fb9393fda	0	0	0	0	0	0	0	0	0	0	0	0	0	0	0	0	0	130	0	0	119	0	0	0	0	0	0	0	0	0	31	0	0	0	0	47	63	0	0	0	0	0	0	0	127	30	0	0	0
87553a98cec42580714a2ee42320ff01	0	0	0	0	0	0	0	0	0	0	0	0	0	0	0	0	0	0	0	0	0	0	0	0	0	0	0	0	0	0	0	0	0	0	0	0	0	0	0	0	0	0	0	0	0	0	0	0	0
cbabed97b706a450ce8a2edaeabcdd9e	0	0	0	0	0	0	0	0	0	0	0	0	0	0	0	0	0	0	0	0	0	0	0	0	0	0	0	0	0	0	0	0	0	0	0	0	0	0	0	0	0	0	0	0	0	0	0	0	0
66898b8e108b2a239420ab3742c74c07	0	0	0	120	0	0	0	0	0	0	0	0	0	0	0	0	241	0	0	0	0	0	0	0	0	0	0	0	0	0	0	0	0	0	0	0	0	0	20	0	0	0	0	0	0	0	0	0	0
088b3a93fd74b958504c00a6557b16a5	0	0	0	0	0	0	0	0	0	72	0	0	0	0	0	0	0	0	0	0	0	0	0	0	0	0	0	0	236	0	0	0	0	0	0	0	0	0	0	0	0	0	0	0	0	0	0	0	0
50f280b85e6ffff72abbc18373b74bb5	0	0	0	0	0	0	0	0	0	0	0	0	0	310	0	0	0	0	0	0	105	0	0	0	0	0	0	0	0	0	0	0	0	0	0	0	334	0	0	0	0	0	0	0	0	0	0	0	0
abe71d5b7171ad4f9f965a53516ceb12	0	0	0	0	0	0	0	0	0	0	0	0	0	0	0	0	0	0	0	0	0	0	0	0	0	0	0	0	0	0	0	0	0	0	0	0	0	0	0	0	0	0	0	0	0	0	0	0	0
f8b77e518d0d3382a30e16d33a32cd1a	0	0	0	0	0	0	0	0	0	0	0	0	0	0	0	0	0	0	0	0	0	0	0	0	0	0	0	0	0	0	0	0	0	0	0	0	0	0	0	0	0	0	0	0	0	0	0	0	0
5a884b4bb9f1036d999c654d464011a5	0	0	0	0	0	0	0	0	0	0	0	0	0	0	0	0	0	0	0	0	0	0	0	0	0	0	0	0	0	0	0	0	0	0	0	0	0	0	0	0	0	0	0	0	0	0	0	0	0
ee49b9a91040c783143671391d0faa10	0	0	0	0	0	0	0	0	0	0	0	0	0	0	0	0	0	0	0	0	0	0	0	0	0	0	0	0	0	0	0	0	0	0	0	0	0	0	0	0	0	0	0	0	0	0	0	0	0
9f6f7511c7da098953357eab77738671	0	0	0	0	0	0	0	0	0	0	0	0	0	0	0	0	68	0	0	0	0	0	0	0	0	0	0	0	0	0	0	0	0	64	0	152	0	0	0	0	0	0	0	0	0	0	0	0	0
7c216941cb79192bc6833e6c2f2e7534	75	0	0	0	111	0	0	0	0	0	86	0	0	71	0	51	0	0	0	0	0	0	0	0	0	0	0	0	207	0	0	0	0	0	0	0	0	0	0	0	0	0	0	0	0	0	0	0	0
229977229cc64d42f93db4f4df4d91b7	0	0	0	0	0	0	0	0	0	0	0	0	0	0	0	0	0	390	0	41	0	0	0	0	0	0	0	0	0	0	0	0	0	0	0	100	33	0	0	0	0	0	0	0	0	0	0	0	0
6384e4832c5068cec5ab7c317a6b2e3b	0	0	0	0	0	0	0	0	0	0	0	0	0	0	0	0	0	0	0	0	0	23	0	0	0	0	0	0	0	0	0	0	0	0	0	0	0	0	0	0	0	0	0	0	0	0	0	0	19
8f26a6113065f7d9daf14cfe4eb6f78a	0	0	0	0	0	0	0	0	0	0	0	0	0	0	0	0	0	0	0	0	0	112	0	0	0	0	0	0	0	0	0	304	0	0	0	0	0	0	0	0	0	0	0	0	0	0	0	0	0
879d067bf190b4a8fbbed91ffd1bf6b6	0	0	0	0	0	0	0	0	0	0	0	0	0	0	0	0	0	0	0	0	0	0	0	0	0	0	0	0	0	0	0	0	0	0	0	0	0	0	0	0	0	0	0	0	0	0	0	0	0
4c5fae22ddf7441ed86c9a21d3fdb373	0	0	0	0	0	0	0	0	0	0	0	0	0	0	0	0	0	0	0	0	0	0	0	0	0	0	0	0	0	0	0	0	0	0	0	0	0	0	0	0	0	0	0	0	0	0	0	0	0
24b7d48693d66872455c520844ab9d1d	0	0	0	0	0	0	0	0	0	52	0	0	71	0	0	0	0	0	0	0	0	0	0	0	0	0	0	0	0	0	0	0	0	0	0	0	0	0	45	0	0	0	0	46	0	0	0	0	0
680202fb432f2d344d330d58042e2f99	0	0	0	0	0	159	0	0	0	320	0	0	0	0	0	0	0	0	0	0	0	0	0	0	0	0	0	0	0	0	0	0	0	0	0	0	0	0	0	0	0	0	0	0	0	0	0	0	59
1bb1d154a78d0d38b31c67bdc0a79997	0	0	0	0	0	0	0	0	0	0	0	0	0	0	0	0	0	0	0	0	0	0	0	0	0	0	0	0	0	0	0	0	0	0	0	0	0	0	0	0	0	0	0	0	0	0	0	0	0
288e71cd7ecfb2868920a1bec26fb535	0	0	0	0	0	0	0	0	0	0	0	0	0	0	0	0	0	0	0	0	0	0	0	0	0	0	0	0	0	0	0	0	0	0	0	0	0	0	0	0	0	0	0	0	0	0	0	0	0
4162674a8e146b0e9642ae85a3a50cad	0	0	0	0	0	0	0	0	0	0	0	0	0	0	0	0	0	0	0	0	0	0	0	0	0	0	0	0	0	0	0	0	0	0	0	0	0	0	0	0	0	0	0	0	0	0	0	0	0
22e9c47d78d4a78fccf7799f05339abb	0	0	0	0	0	0	0	0	0	0	0	0	0	0	0	0	0	0	0	0	0	0	0	0	0	0	0	0	0	0	0	0	0	0	0	0	0	0	0	0	0	0	0	0	0	0	0	0	0
4a3334af318e6411171db2aa8c8dc89b	0	0	0	0	0	0	0	0	0	0	0	0	0	0	0	0	0	0	0	0	0	0	0	0	0	0	0	0	0	0	0	0	0	0	0	0	0	0	0	0	0	0	0	0	0	0	0	0	0
83f81ef4754942cb7e382ff46e0a6fc9	0	0	0	0	0	0	0	0	0	0	0	0	0	0	0	0	0	0	0	0	0	0	0	0	0	0	0	0	0	0	0	0	0	0	0	0	0	0	0	0	0	0	0	0	0	0	0	0	0
54268dd2110fd5902700b47592b538bc	0	0	0	0	0	0	0	0	0	0	0	273	0	0	0	0	0	128	0	0	0	0	0	0	0	0	0	0	0	0	0	0	0	0	0	0	0	0	0	0	0	0	0	0	0	0	29	0	0
f014e34e8fe4177d8fd3b2749d31668f	0	129	0	0	0	0	169	0	0	0	0	106	0	0	0	0	0	0	0	0	0	0	0	0	0	0	0	0	0	0	0	0	0	0	0	0	0	0	0	0	0	0	0	0	0	0	0	0	0
6a67f6d9eb7c5281c29c36256e40201e	0	0	0	0	0	0	0	0	0	0	0	0	0	0	0	0	0	0	0	0	0	0	0	0	0	0	0	0	0	0	0	0	0	0	0	0	0	0	0	0	0	0	0	0	0	0	0	0	0
693c6f5456950207b86df241158eab05	0	0	0	0	0	0	0	0	0	0	0	0	0	0	0	0	0	0	0	0	0	0	0	0	0	0	0	0	0	0	0	0	0	0	0	0	0	0	0	0	0	0	0	0	0	0	0	0	0
374622968a0f5e5b88bf86d321c90427	0	0	0	0	0	0	0	0	0	0	0	0	0	0	0	0	0	0	0	0	0	0	0	0	0	0	0	0	0	0	0	0	0	0	0	0	0	0	0	0	0	0	0	0	0	0	0	0	0
16e86b183e16d0326c038582e75af073	0	0	0	0	0	0	0	0	0	0	0	0	0	0	0	0	0	0	0	0	0	0	0	0	0	0	0	0	0	0	0	0	0	0	0	0	0	0	0	0	0	0	0	0	0	0	0	0	0
dfdc6415e5d8074aa7485642ae6d831f	0	0	0	0	0	0	0	0	0	0	0	0	0	0	0	0	0	0	0	0	0	0	0	0	0	0	0	0	0	0	0	0	0	0	0	0	0	0	0	0	0	0	0	0	0	0	0	0	0
9f86e790fe9964c960f89078764bb621	0	0	0	0	0	0	0	0	0	0	128	0	0	0	0	0	0	0	65	0	198	0	0	0	158	0	0	0	0	0	0	0	0	0	0	0	0	0	0	0	0	0	0	0	0	0	0	0	0
2d8103478901eac335625ad8e0f7b27a	0	0	0	0	0	0	0	0	0	0	0	0	0	0	0	0	0	0	0	0	0	0	0	0	0	0	0	0	0	0	0	0	0	0	0	209	0	0	0	0	0	0	0	0	0	0	0	0	0
9c451f5fe8535092ead00de7b5915c88	0	0	0	0	0	0	0	0	0	0	0	0	0	0	0	0	0	0	0	0	0	0	0	0	0	0	0	0	0	0	0	0	0	0	0	0	0	0	0	0	0	0	0	0	0	0	0	0	0
29b3a3e39e1914b4e8644c9b8880f267	0	0	0	0	0	0	0	0	0	0	0	0	0	0	0	0	0	0	0	0	0	0	0	0	0	0	0	0	0	0	0	0	0	0	0	0	0	0	0	0	0	0	0	0	0	0	0	0	0
9bdcec0ad6157b721696922522fd4519	0	0	0	0	0	0	0	0	0	0	0	0	0	0	0	0	0	0	0	0	0	0	0	0	0	0	0	0	0	0	0	0	0	0	0	0	0	0	0	0	0	0	0	0	0	0	0	0	0
451f0df558a2935f0f4532f5b37fd375	0	0	0	0	0	0	0	0	0	0	0	0	0	0	0	0	0	0	0	0	0	0	0	0	0	0	0	0	0	0	0	0	0	0	0	0	0	0	0	0	0	0	0	0	0	0	0	0	0
4e4a96bd645f35ab04d192b96aa641d3	0	0	0	0	0	0	0	0	0	16	0	0	0	0	0	0	0	0	0	0	0	0	0	0	0	0	0	0	0	0	0	0	0	0	0	0	0	0	0	0	0	0	0	0	0	0	0	0	0
de088bfd3a2cfd7bc71a587bdb94af5a	0	0	0	0	0	0	0	0	0	0	0	0	0	0	0	0	0	0	0	0	0	0	0	0	0	0	0	0	0	0	0	0	0	0	0	0	0	0	0	0	0	0	0	0	0	0	0	0	0
89f524d8e16491df8747c6d571107a35	0	0	0	0	0	0	0	0	0	0	0	0	0	0	0	0	0	0	0	0	0	0	0	0	0	0	0	0	0	0	0	0	0	0	0	0	0	0	0	0	0	0	0	0	0	0	0	0	0
6b556faaee82c4c624808889441577da	0	177	0	0	0	0	0	0	0	0	0	0	235	0	0	0	0	0	0	0	0	0	0	256	0	0	0	0	0	0	0	0	0	0	0	0	0	0	0	0	0	0	0	0	0	0	0	0	0
0edd1e829fe043abddc5a16629f87510	0	0	0	0	0	0	0	0	0	0	0	0	0	0	0	0	0	0	0	0	0	0	0	0	0	0	0	0	0	0	0	0	0	0	0	0	0	0	0	0	0	0	0	0	0	0	0	0	0
0a41c1121224dd3bb39c49a8343114f8	0	0	0	0	0	0	0	0	0	0	0	0	0	0	0	0	0	0	0	0	0	0	0	0	0	0	0	0	0	0	0	0	0	0	0	0	0	0	0	0	0	0	0	0	0	0	0	0	0
7380f4eba968e002ca936fff6737a07e	0	0	0	0	0	0	0	0	0	0	0	0	0	0	0	0	0	0	0	0	0	0	0	0	0	0	0	0	0	0	0	0	328	0	0	0	0	0	0	0	0	0	0	32	0	0	0	0	0
8e6f37a95d8dda8eb18627d27b871c0b	0	0	0	0	0	0	0	0	0	0	0	0	0	0	0	0	0	0	0	0	0	0	0	0	0	0	0	0	0	0	0	0	0	0	0	0	0	0	0	0	0	0	0	0	0	0	0	0	0
6c3706aa248a407ce8864e4cb6e69995	0	0	0	0	0	0	0	0	0	0	0	0	0	0	0	0	0	0	0	0	0	0	0	0	0	0	0	0	0	0	0	0	0	0	0	0	0	0	0	0	0	0	0	0	0	0	0	0	0
70a4a7a69fe59114428ddcba0705b29a	0	0	0	0	0	0	0	0	0	0	0	0	0	0	0	0	0	0	0	0	0	0	0	0	0	0	0	0	0	0	0	0	0	0	0	0	0	0	0	0	0	0	0	0	0	0	0	0	0
9e465cfa88c2cb4d41876a2b0cfb1b93	0	0	0	0	0	0	0	0	0	0	0	0	0	0	0	0	0	0	0	0	0	0	0	0	0	0	0	0	0	0	0	0	0	0	0	0	0	0	0	0	0	0	0	0	0	0	0	0	0
3f25d015ddef28d4dc43736ea6f48a61	0	0	0	0	0	0	0	0	0	0	0	0	0	0	0	0	0	0	0	0	0	0	0	0	0	0	0	0	0	0	0	0	0	0	0	0	0	0	0	0	0	0	0	0	0	0	0	0	0
993a162c168e82d3733e55c7927da70e	0	0	0	0	0	0	0	0	0	0	0	0	0	0	0	0	0	0	0	0	0	0	0	0	0	0	0	0	0	0	0	0	0	0	0	0	0	0	0	0	0	0	0	0	0	0	0	0	0
aeab57c0434d87716a66b3c4a39bee08	0	0	0	0	0	0	0	0	0	0	0	0	0	0	0	0	0	0	0	60	0	0	0	0	0	0	0	0	0	0	272	0	0	0	0	91	0	0	0	0	0	0	66	0	0	0	49	0	0
727f12d89e66dcf679a1324ccf2f5f5f	0	0	0	0	0	0	0	0	0	0	0	0	0	0	0	0	0	0	0	0	0	0	0	0	0	0	0	0	0	0	0	0	0	0	0	0	0	0	0	0	0	0	0	0	0	0	0	0	0
ab56cc1bf8d715692b4560a88b9b4a4f	0	0	0	0	0	0	0	0	0	0	0	0	377	0	171	0	0	0	0	0	0	0	0	0	0	0	0	0	0	0	0	0	0	0	0	0	0	0	0	0	0	0	0	104	0	0	0	0	0
5670c9a84c86533f890a7a82cc26aba3	0	0	0	0	0	0	0	0	0	0	0	0	0	0	0	0	0	0	0	0	0	0	0	0	0	0	0	0	0	0	0	0	0	0	0	0	0	0	0	0	0	0	0	0	0	0	0	0	0
d013d1efda89538571d8c547dbea784e	0	0	0	0	0	0	0	0	0	0	0	0	0	0	0	0	0	0	0	0	0	0	0	0	0	0	0	0	0	0	0	0	0	0	0	0	0	0	0	0	0	0	0	0	0	0	0	0	0
f10ca4405ebb96b6b4b43ed3c5731db8	0	0	0	0	0	0	0	0	0	0	0	0	0	0	0	0	0	0	0	0	0	0	0	0	0	0	0	0	0	0	0	0	0	0	0	0	0	0	0	0	0	0	0	0	0	0	0	0	0
7124be6973fc93c537bb18da748b90cd	0	0	0	0	0	0	0	0	0	0	0	0	0	0	0	0	0	0	0	0	0	0	0	0	0	0	0	0	0	0	0	0	0	0	0	0	0	0	0	0	0	0	0	0	0	0	0	0	0
d61cc05ef8cad0034d0c077463173186	0	0	0	49	0	0	0	0	0	0	0	0	0	0	0	0	0	0	0	0	0	0	0	0	0	0	0	184	0	0	0	0	0	0	0	271	0	0	0	0	49	0	0	0	0	0	0	0	0
2e9bc188f337ba1363e89dc061e693b0	0	0	0	0	0	0	0	0	0	0	0	0	0	0	0	0	0	0	0	0	0	0	0	0	0	0	0	0	0	0	0	0	0	0	0	0	0	0	0	0	0	0	0	0	0	0	0	0	0
fc504d73b730fb4a8f3ce0826e90d5f2	0	0	0	0	0	0	0	0	0	0	0	0	0	0	0	0	0	0	0	0	0	0	0	0	0	0	0	0	0	0	0	0	0	0	0	0	0	0	0	0	0	0	0	0	0	0	0	0	0
09ca7df5a38695ba4d4192d892cb1c8e	0	0	0	0	0	0	0	0	0	0	0	0	0	0	0	0	0	0	0	0	0	0	0	0	0	0	0	0	0	0	0	0	0	0	0	0	0	0	0	0	0	0	0	0	0	0	0	0	0
13c8ab193a221e1f935c7618918af52a	0	0	0	0	0	0	0	0	0	0	0	0	0	0	0	0	0	0	0	0	0	0	0	0	0	0	0	0	0	0	0	0	0	0	0	0	0	0	0	0	0	0	0	0	0	0	0	0	0
e81018328a9b46b8ed22690134b6b2d3	0	0	0	0	0	0	0	0	0	0	0	0	0	0	0	0	0	0	0	0	0	13	0	0	0	0	0	0	0	0	0	0	0	0	0	0	0	0	0	0	0	0	0	0	0	0	0	0	0
df91e22012e986738cbbdf63b2193992	0	0	0	0	0	207	0	153	0	0	0	0	0	84	0	0	0	0	0	0	0	87	0	0	0	0	0	0	0	0	0	0	0	0	0	0	0	0	0	0	0	0	0	0	0	0	0	0	0
7b4e732a9c569301b004c1ed6648a3aa	0	0	0	0	0	0	0	0	0	0	0	0	0	0	0	0	0	0	0	0	285	0	0	0	0	0	0	0	0	0	0	0	0	0	0	0	0	0	0	0	0	0	0	0	0	0	0	0	0
821e145cba6b7ca8b2a11033623c66fc	0	0	0	0	0	0	0	0	0	0	0	0	0	0	0	0	0	0	0	0	0	0	0	0	0	0	0	0	0	0	0	0	0	91	0	171	0	0	0	0	0	0	0	0	0	0	0	0	72
a6dd9e14a803e433c4643b70e24b791b	0	0	0	0	0	0	0	0	0	0	0	0	0	0	0	0	0	0	0	0	0	0	0	0	21	0	0	0	0	0	0	0	0	0	0	0	0	0	0	0	0	0	0	0	0	0	0	0	0
bf62b3db1d0013b7e844f7d503d132ed	0	0	0	0	0	0	0	0	0	0	0	0	0	0	0	0	0	0	0	0	0	0	0	0	0	0	0	0	0	0	0	0	0	0	0	0	0	0	0	0	0	0	0	0	0	0	0	0	0
9a56d7bba122dc869190bc588be5f1ac	0	0	0	0	0	0	0	0	0	0	0	0	0	0	0	0	0	0	0	0	0	0	0	0	0	0	0	0	0	0	0	0	0	0	0	0	0	0	0	0	0	0	0	0	0	0	0	0	0
91bcd802dfcf6abcc294cc1ed0ab6635	0	0	0	69	0	0	0	0	0	0	0	0	0	0	0	0	0	103	63	132	0	0	0	0	0	0	0	74	0	0	0	0	0	0	0	0	66	0	0	0	0	0	0	0	0	0	0	0	0
fb181636df71232fdf085f80727d2fae	0	0	0	0	0	0	0	0	0	0	0	0	0	0	0	0	0	0	0	0	0	0	0	0	0	0	0	0	0	0	0	0	0	0	0	0	0	0	0	0	0	0	0	0	0	0	0	0	0
5aa3f8c0d6a80e6abfd19bca41f3e7dd	0	0	0	0	0	0	0	0	0	0	0	0	0	0	0	0	0	0	0	0	0	0	0	0	0	0	0	0	0	0	0	0	0	0	0	0	0	0	0	0	0	0	0	0	0	0	0	0	0
15ce32a2796d7d3dfc12962807665a6d	0	0	0	0	0	0	0	0	0	0	0	0	0	0	0	0	36	0	0	0	0	0	0	0	0	0	0	0	0	0	0	0	0	0	0	0	0	0	0	0	0	0	0	0	0	0	0	0	0
e6e25572eaa0e5fd213ce71a2e70ac6b	0	0	0	0	0	0	0	0	0	0	0	0	0	0	0	0	0	0	0	0	0	0	0	0	0	0	0	0	0	0	0	0	0	0	0	0	0	0	0	0	0	0	0	0	0	0	0	0	0
357a7237ee9d25469ae9c8ef906789f3	0	0	0	0	0	0	0	0	0	0	0	0	0	0	0	0	0	0	0	0	0	0	0	0	0	0	0	0	0	0	0	0	0	0	0	0	0	0	0	0	0	0	0	0	0	0	0	0	0
bd9efd24993a11bcc035f51c2eab1d0c	0	0	0	0	0	0	0	0	0	0	0	0	0	0	0	0	0	0	0	0	0	0	0	0	0	0	0	0	0	0	0	0	0	0	0	0	0	0	0	0	0	0	0	0	0	0	0	0	0
08d6e83c9a75a93faaa7ff40cd500550	0	0	0	0	0	0	0	0	0	0	0	0	0	0	0	0	0	0	0	0	0	0	0	0	0	0	0	0	0	0	0	0	0	0	0	0	0	0	0	0	0	0	0	0	0	0	0	0	0
72e1b1573da130ae2944920647e7801a	0	0	0	0	0	0	0	0	0	0	0	0	0	0	0	0	0	0	0	0	0	0	0	0	0	0	0	0	0	0	0	0	0	0	0	0	0	0	0	0	0	0	0	0	0	0	0	0	0
5b56bc0b7253677ba4ebf97ddbd57c37	0	63	0	0	0	0	0	0	0	0	0	0	0	0	0	0	0	0	0	129	0	0	0	0	0	0	183	0	0	0	0	0	0	0	0	0	0	0	0	0	0	0	0	0	0	0	0	0	0
84a5ca16525262765e04b494f65c5902	0	0	0	0	0	0	0	0	0	0	0	0	0	0	0	0	0	0	0	0	0	0	0	0	0	0	0	0	0	0	0	0	0	0	0	0	0	0	0	0	0	0	0	0	0	0	0	0	0
5dfc9ba379dbef616813aae8a3363816	31	0	0	0	0	0	0	0	0	125	0	0	0	0	0	0	0	0	0	0	0	0	0	0	0	0	175	0	0	0	0	0	0	0	0	0	0	0	0	0	0	0	0	0	0	0	0	0	0
e96bc0bc96f4275c381a471fa6c7cff2	0	0	0	0	0	0	0	0	0	0	0	0	317	0	0	0	0	0	0	0	0	0	0	0	0	0	0	0	0	0	0	0	0	0	0	0	0	0	0	0	0	0	0	0	0	0	0	0	0
62dcfeac2e26f9d5a224136e6dfe2c25	0	0	0	0	0	0	0	0	0	0	0	0	0	0	0	0	0	0	0	0	0	0	0	0	0	0	0	0	0	0	0	0	0	0	0	0	0	0	0	0	0	0	0	0	0	0	0	0	0
af4fe96bba9d9d6f9ce5c71f065bbb96	0	0	0	0	0	0	0	0	0	0	0	0	0	0	0	0	0	0	0	0	0	0	0	0	0	0	0	0	0	0	0	0	0	0	0	0	0	0	0	0	0	0	0	0	0	0	0	0	0
d19d1b833810f2f07301c1aa5ea51b14	0	0	0	0	0	0	31	0	0	0	0	0	0	0	0	0	0	0	0	0	0	0	0	0	0	0	0	0	0	0	0	0	0	0	0	0	0	0	95	0	0	0	0	0	0	0	0	0	0
d833a10549acee44d54fb83ce808e034	0	0	0	0	0	0	0	0	0	0	0	0	0	0	0	0	0	0	0	0	0	0	0	0	0	0	0	0	0	58	0	0	0	0	0	0	0	0	0	0	0	0	0	0	0	0	0	0	0
e4f212facb182f6e6c59082458585015	0	0	0	0	0	0	0	0	0	0	0	0	0	0	0	0	0	0	0	0	0	0	0	0	0	0	0	0	0	0	0	0	0	0	0	0	0	0	0	0	0	0	0	0	0	0	0	0	0
f0515951ea6d0eea1d1d592bcc4949df	0	0	0	0	0	0	0	0	0	0	0	0	0	0	0	0	0	0	0	0	0	0	0	0	0	0	0	0	0	0	0	0	0	0	0	0	0	0	0	0	0	0	0	0	0	0	0	0	0
927354f64b9e30339567a78525f92c03	0	0	0	0	0	0	0	0	0	0	0	0	0	0	0	0	0	0	0	0	0	0	0	0	0	0	0	0	0	0	0	0	0	0	0	0	0	0	0	0	0	0	0	0	0	0	0	0	0
c256b4d5a7ad0772203c18dfe1d648c7	0	0	0	0	0	0	0	0	0	0	0	0	0	0	0	0	0	0	0	0	0	0	0	0	0	0	0	0	0	0	0	0	0	0	0	0	0	0	0	162	0	0	0	0	0	0	0	0	0
73f58373eb4a803911431c37e8abe535	0	0	0	0	0	0	0	0	0	0	0	0	0	0	0	0	0	0	0	0	0	0	0	0	0	0	0	0	0	0	0	0	0	0	0	0	0	0	0	0	0	0	0	0	0	0	0	0	0
72e891db33b46b518608139bbf4421c9	0	0	0	0	218	0	0	0	0	0	0	0	0	0	0	0	0	0	0	41	101	0	0	0	0	0	0	0	0	0	0	0	0	0	116	149	0	0	0	0	0	0	0	0	0	0	0	0	0
3ad09b5238264ac88569108a2296d4b5	0	0	0	0	0	0	0	0	0	0	0	0	0	0	0	0	0	0	0	0	0	0	0	0	0	72	0	0	0	0	0	0	0	0	0	0	0	238	0	0	0	0	0	0	0	0	0	0	0
0b31ff818157e91148466b44bfe4f047	0	0	0	0	0	0	0	0	0	0	0	0	0	0	0	0	0	0	0	0	0	0	0	0	0	0	0	0	0	0	0	0	0	0	0	0	0	0	0	0	0	0	0	0	0	0	0	0	0
f0c6176e5788643792f22188aea521a9	0	0	0	0	0	0	0	0	0	0	0	0	0	0	0	27	0	0	0	0	0	0	0	0	0	0	0	0	0	0	76	0	0	80	0	0	0	0	0	0	0	0	0	0	0	0	0	0	0
3f3611566e985376314c531c98e6f3a2	0	0	0	0	0	0	0	0	0	0	0	0	0	0	0	0	0	0	0	0	0	0	0	0	0	0	0	0	0	0	0	0	0	0	0	0	0	0	0	0	0	0	0	0	0	0	0	0	0
223b010396fea53375b117a8d42871d0	0	0	0	0	0	0	0	0	0	0	0	0	0	0	0	0	0	0	0	0	0	0	0	0	0	0	0	0	0	0	0	0	0	0	0	0	0	0	0	0	0	0	0	0	0	0	0	0	0
016f04ff1f962df2f5e4b806ad93e136	0	0	0	0	0	0	0	0	0	0	0	0	0	0	0	0	0	0	0	0	0	0	0	0	0	0	0	0	0	0	0	0	0	81	0	0	0	0	0	0	142	0	0	0	0	0	0	0	0
50d9b37eb533d9211fdb928f88817ca8	0	0	0	0	0	0	0	0	0	0	0	0	0	0	0	0	0	0	0	0	0	0	0	0	0	0	0	0	0	0	0	0	0	0	0	0	0	0	0	0	294	0	0	0	0	0	0	0	0
e295da8c1fdd406f73524379f164d75f	0	0	0	0	0	0	0	0	0	0	0	0	0	0	0	0	0	60	0	0	0	0	0	62	0	0	0	0	0	0	0	0	0	0	0	0	0	0	0	0	0	0	0	0	0	0	0	0	0
0b470da99a144579639a0454ec8f748f	0	0	0	0	0	0	0	0	0	0	0	0	0	46	0	0	0	0	0	0	0	0	0	0	0	0	0	0	0	0	0	39	0	0	0	105	0	0	0	0	0	0	0	0	0	0	0	0	0
3ac7e09785f57b97059f42c8605a1b90	0	0	0	0	0	0	0	0	0	0	0	0	0	0	0	0	0	0	0	0	0	0	0	0	0	0	0	0	0	0	0	0	0	0	0	0	0	0	0	0	0	0	0	0	0	0	0	0	0
ad4ec785c34c7eb795d1691718acd5af	0	0	0	0	0	0	0	0	0	0	0	0	0	0	0	0	0	0	0	28	0	0	0	0	0	0	0	0	0	0	0	0	0	0	0	0	0	0	0	0	0	0	0	0	0	0	0	0	0
f9a9bd119d9fe9be088b2d06da7ab207	0	0	0	0	0	0	0	0	0	0	0	0	0	0	0	0	0	0	0	0	0	0	0	0	0	0	0	0	0	0	0	0	0	0	0	0	0	0	0	0	0	0	0	0	0	0	0	0	0
fbcd0a3e781923674caa2fa7f757741b	0	0	0	0	0	0	0	0	0	0	0	0	0	167	0	0	0	0	0	0	0	0	0	0	0	0	0	0	0	0	0	0	0	0	0	0	0	0	0	0	0	0	0	0	0	0	0	0	0
fead0d62bfe9ba9655f1725f91a2b9e4	0	0	0	0	0	0	0	0	0	0	0	0	0	0	0	0	0	0	0	0	0	0	0	0	0	0	0	0	0	0	0	0	0	0	0	0	0	0	0	0	0	0	0	0	0	0	0	0	0
7fc2dae1b7b255024144e4470c0bbe1a	0	0	0	0	0	0	0	0	0	0	0	0	0	0	0	0	0	0	0	0	0	0	0	0	0	0	0	0	0	0	0	0	0	0	0	0	0	0	0	0	0	0	0	0	0	0	0	0	0
986300b6210c71facf91ac485c2be13d	78	0	0	0	0	0	0	0	0	0	0	0	0	0	0	0	0	0	0	118	0	0	0	0	0	0	0	0	0	0	0	0	0	0	0	0	0	0	0	0	98	0	0	0	0	0	0	0	0
da50f3e71e36e8f24dc38bc1f70c983e	0	0	0	0	0	0	0	0	0	0	0	0	0	0	0	0	0	0	0	0	0	0	0	0	0	0	0	0	0	0	0	0	0	0	0	0	0	0	0	0	0	0	0	0	0	0	0	0	0
30b85b2c75e7be5b017ebe40436b5a99	114	0	0	0	0	0	0	0	0	0	0	0	0	0	0	0	0	0	0	0	0	0	0	0	0	0	0	0	0	0	172	0	0	0	0	0	0	0	0	0	0	0	0	0	0	0	0	0	0
2a0d69c910a17023f03fb6995d730735	0	0	0	0	0	0	0	0	0	0	0	0	0	0	0	0	0	0	0	0	0	0	0	0	0	0	0	0	0	0	0	0	0	0	0	0	0	0	0	0	0	0	0	0	0	0	0	0	0
6e64bca45ec9954bc60d71b4e23abea4	0	0	699	0	0	0	0	0	0	0	0	0	0	0	0	0	0	0	0	0	0	0	0	0	0	0	0	0	0	0	0	0	0	0	0	0	0	0	0	0	0	0	0	0	0	0	0	0	0
19352b22bcc0c9a81f4ba41f403d36e4	0	0	0	0	0	0	0	0	0	0	0	0	0	0	0	0	0	0	36	0	0	0	0	0	0	0	0	0	0	0	0	0	0	0	0	0	0	0	0	0	0	42	0	0	0	0	48	0	0
d59cbeea664d3760c570b0ec2a25becc	0	0	0	0	0	0	0	0	0	0	0	0	0	0	0	0	0	0	0	0	0	0	0	0	0	0	0	0	0	0	0	0	0	0	0	0	0	0	0	0	0	0	0	0	0	0	0	0	0
d7f2722fe0600dfde9f76d7a7622c351	0	0	0	0	0	0	0	0	0	0	0	0	0	0	0	0	0	0	0	0	0	0	0	0	0	0	0	0	0	0	0	0	0	0	0	0	0	0	0	0	0	0	0	0	0	0	0	0	0
8b10f8a35a1a31497c9bb85cbc7076c5	0	0	0	0	0	0	0	0	0	0	0	0	0	0	0	0	0	0	0	0	0	0	0	0	0	0	0	0	0	0	0	0	0	0	0	0	0	0	0	0	0	0	0	0	0	0	0	0	0
f11f5b579d1528e713be83b8501289d2	0	0	0	0	0	0	0	0	0	0	0	0	0	0	0	0	0	0	0	0	0	0	0	0	0	0	0	0	0	0	0	0	0	0	0	30	0	0	0	0	0	0	0	0	0	0	0	0	0
df59acf0b0f17870ff34ae9ac6f75d62	0	0	0	0	0	0	0	0	0	0	0	0	0	0	0	0	0	0	0	0	0	0	0	0	0	0	0	0	0	0	0	0	0	0	0	0	0	0	0	0	0	0	0	0	0	0	0	0	0
95bb2acc5c7904e81e82bb2fa2042897	0	0	0	0	0	0	0	0	0	0	0	0	0	0	0	0	0	0	0	0	0	0	0	0	0	0	0	0	0	0	0	0	0	0	0	0	0	0	0	0	0	0	0	0	0	0	0	0	0
d7619a1df6158b44b9a2610b2f7e7a23	0	0	0	0	0	0	0	0	0	0	0	0	0	0	0	134	0	0	0	0	0	0	0	0	0	76	0	0	0	0	0	243	0	0	0	0	0	0	0	0	0	0	0	0	0	0	0	0	47
82b634654d87bfd72b5cbe4112250f9f	0	0	0	0	0	0	0	0	0	0	0	0	0	0	0	0	0	0	0	0	0	0	0	0	0	0	0	0	0	0	0	0	0	0	0	0	0	0	0	0	0	0	0	0	0	0	0	0	0
8571acd6b2dbe59103d40ba98bc1063e	0	0	0	0	0	0	0	0	0	0	0	0	0	0	0	0	0	0	0	0	0	0	0	0	0	0	0	0	0	0	0	0	0	0	0	0	0	0	0	0	0	0	0	0	0	0	0	0	0
64755c525be950f2baec0e781038444c	0	0	0	0	0	0	0	0	0	0	0	0	0	0	0	0	0	0	0	0	0	0	0	0	0	0	0	0	0	0	0	0	0	0	0	0	0	0	0	0	0	0	0	0	0	0	0	0	0
c258c7e264be7680a2f30755b5de371d	0	0	0	0	0	0	0	0	0	0	0	0	0	0	0	0	0	0	0	0	0	0	0	0	0	0	0	0	0	0	0	0	0	0	0	0	0	0	0	0	0	0	0	0	0	0	0	0	0
25b1595f992b07c5c9766b669b7488a4	0	0	0	0	0	0	0	0	0	0	0	0	0	0	0	0	0	0	0	0	0	0	0	0	0	0	0	0	0	0	0	0	0	0	0	0	0	0	0	0	0	0	0	0	0	0	0	0	0
00474651c9a900b6e903aa1c1f07027e	0	0	691	0	0	0	0	0	0	0	0	0	0	0	0	0	0	0	0	0	0	0	0	0	0	0	0	0	0	0	0	0	0	0	0	0	0	0	0	0	0	0	0	0	0	0	0	0	0
f92b2391f77a3a589345003bbb9eab00	0	0	0	0	0	151	0	0	0	0	0	0	0	67	0	0	0	0	0	0	0	0	0	0	0	0	0	0	140	0	0	0	0	0	0	0	0	0	0	0	0	57	0	0	52	0	0	0	0
27b1cd66406f33ecbbbe639a18656274	0	83	0	0	0	0	0	0	0	0	0	0	0	58	0	0	0	0	87	0	0	0	0	0	0	0	0	0	0	0	0	0	0	0	0	0	0	0	0	0	0	0	89	0	65	0	0	0	0
a9353e1119a5d37a11de8bf324b2ec0d	0	0	0	0	0	0	0	0	0	0	0	0	0	0	0	0	0	0	0	0	0	0	0	0	0	0	0	0	0	0	0	0	0	23	0	0	0	0	0	0	0	0	0	0	0	0	0	0	0
fd2792f6106569c946a1f7339d5df97e	0	0	0	0	0	0	0	0	0	0	0	0	0	0	0	0	0	0	0	0	0	0	0	0	0	0	0	0	0	0	0	0	0	0	0	46	183	0	0	0	0	0	0	0	0	0	0	0	0
052d37e32c451737013d29ba974ad5c2	0	0	0	0	0	0	0	0	162	0	32	0	0	0	0	0	0	0	0	0	0	81	127	0	0	0	0	0	0	0	0	0	0	0	0	0	0	0	0	0	0	0	0	0	0	0	0	78	208
8302ddf6cf55e734316b88b89eb8f38c	0	0	0	0	0	0	0	0	0	0	0	0	0	0	0	0	0	0	0	0	0	0	0	0	0	0	0	0	0	0	0	0	0	0	0	0	0	0	0	0	0	0	0	0	0	0	0	0	0
76d5e4575db4564be90dd9c6acb6d88b	0	0	0	0	0	0	0	0	0	0	0	0	0	0	0	0	0	0	0	0	0	0	0	0	0	0	0	0	0	0	0	0	0	0	0	0	0	0	0	0	0	0	0	0	0	0	0	0	0
a06d3df29ca2f90fb8a3228780aaf495	0	0	0	0	0	0	0	0	0	0	0	0	0	0	0	0	0	0	0	0	0	0	0	0	0	0	0	0	0	0	0	0	0	0	0	0	0	0	0	0	0	0	0	0	0	0	0	0	0
99f8bb305aa435818a8fb406b3b64a4b	0	0	0	0	0	0	0	0	0	0	0	0	0	0	0	0	0	0	0	0	0	0	0	0	0	0	0	0	0	0	0	0	0	0	0	0	0	0	0	0	0	0	0	0	0	0	0	0	0
a7cc3fa73635a9c1bc1e3b11bf845923	0	0	0	0	0	0	0	0	0	0	0	0	0	0	0	0	0	0	0	0	0	0	0	0	0	0	0	0	0	0	0	0	0	0	0	0	0	0	0	0	0	0	0	0	0	0	0	0	0
8378c7c1098ecfcc6c80d9e13f7c05f5	0	0	0	40	84	0	0	0	45	0	31	0	0	60	0	0	0	0	0	0	46	0	0	0	0	0	20	0	0	0	0	0	0	33	0	0	0	42	0	83	0	0	59	0	0	0	0	0	0
6f6f47f5f2f0ccf640b011f1460f28bd	0	0	0	0	0	0	0	0	0	0	0	0	0	0	0	14	0	0	0	0	0	0	0	0	0	0	0	0	0	0	0	0	0	0	0	0	0	0	0	0	0	0	0	0	0	0	0	0	0
d6c9a25775553674123389eccd994583	0	0	0	0	0	0	0	0	0	0	0	0	0	0	0	0	0	0	0	0	0	0	0	0	0	0	0	0	0	0	0	0	0	0	0	0	0	0	0	0	0	0	0	0	0	0	0	0	0
5bc23cdc7633f678378e5cedcd35bed5	0	0	0	0	0	0	0	0	0	0	0	0	0	0	0	0	0	0	0	0	0	0	0	0	0	0	0	0	0	0	0	0	0	0	0	0	0	0	0	0	0	0	0	0	0	0	0	0	0
f561cf506814adfd5aaa97ce3fe7ba61	0	0	0	0	62	0	0	160	0	0	0	0	0	0	0	0	0	0	0	0	0	0	0	0	0	0	0	0	0	0	174	0	0	0	112	0	0	0	0	0	0	0	0	0	0	104	0	0	0
b1ab6c6be3172f8aa61be4dafec1bc7c	0	0	0	0	0	0	0	0	0	0	0	0	0	0	0	0	0	0	0	0	0	0	0	0	0	0	0	0	0	0	0	0	0	0	0	0	0	0	0	0	0	0	0	0	0	0	0	176	0
01df032eb164375b85bc753b4aeafa01	221	0	0	0	0	0	0	0	0	0	0	0	0	0	0	0	0	0	0	0	0	0	0	0	0	0	0	0	0	0	0	0	0	0	0	0	0	0	0	0	0	0	0	101	0	0	0	0	0
9e0c3bf66307d372d96bb557942eec2e	0	0	0	40	69	0	0	0	41	0	46	0	0	63	0	0	0	0	0	0	66	0	0	0	0	0	18	0	0	0	0	0	0	25	0	0	0	40	0	53	0	0	62	0	0	0	0	0	0
9a3d19e22c02cf6a7c26e3a3e8bac7af	0	0	0	0	0	0	0	0	0	0	0	0	0	0	0	0	0	0	0	0	0	0	0	0	0	0	0	0	0	0	0	0	0	0	0	0	0	0	0	0	0	0	0	0	0	0	0	0	0
70c41223e840205ee9cd098a3eda5fcb	0	0	0	0	0	0	0	0	0	0	0	0	0	0	0	0	0	0	0	0	0	0	0	0	0	0	0	0	0	0	0	0	0	0	0	0	0	0	0	0	0	0	0	0	0	0	0	0	0
3e4f29ea08558ba7f06927a6c977fb6b	0	0	0	0	0	0	0	0	0	112	0	0	0	0	0	0	0	0	0	0	0	0	0	0	0	0	0	0	0	0	0	0	0	0	0	0	0	0	0	0	0	0	0	0	0	0	0	0	0
2d13fd14c788d45ac7920d43bb34c8ca	0	0	0	0	0	0	0	0	0	0	0	0	0	0	0	0	0	0	0	0	0	0	0	0	0	0	0	0	0	0	0	0	0	0	0	0	0	0	0	0	0	0	0	0	0	0	0	0	0
f0ae15e0303d6ef8080bda07c73fd21b	0	0	0	0	0	0	0	0	0	0	0	0	0	0	0	129	252	0	0	0	0	0	0	0	0	44	0	0	0	0	0	0	0	0	52	0	0	0	0	0	0	0	0	0	0	0	0	0	0
d36821a95eeb5e2aba23bdcbeab4834d	0	0	0	0	0	0	0	0	0	0	0	0	0	0	0	0	0	0	0	0	0	0	0	0	0	0	20	0	0	0	0	0	0	0	0	0	0	0	0	0	0	0	0	0	0	0	0	0	0
c8dd49a0916b4b75a55efe788d9d5b1d	0	0	0	0	0	0	0	0	0	0	0	0	0	0	0	0	0	0	0	0	0	0	0	0	0	0	0	0	0	0	0	0	0	0	0	0	0	0	0	0	0	0	0	0	0	0	0	0	0
d057d4ffa7bde20380372e84a0d6cc62	0	0	0	85	0	0	0	0	0	0	0	0	0	92	53	0	0	0	0	0	0	0	0	0	0	0	0	0	0	0	0	0	259	0	0	0	0	0	0	0	0	0	0	78	0	0	0	0	0
41fd9342c175cfe925a7640866de3fdb	0	0	0	0	40	0	299	0	0	0	0	0	0	0	0	0	0	0	0	0	0	0	0	0	0	0	0	0	48	0	0	0	0	0	0	0	0	0	0	0	137	0	0	0	0	0	0	0	0
1cab9349b3b72792b4ea74bf2c34abcb	0	0	0	0	0	0	0	0	0	0	0	0	0	0	0	0	0	0	0	0	0	0	0	0	0	0	0	0	0	0	0	0	0	0	0	0	0	0	0	0	0	0	0	0	0	0	0	0	0
dad894506bbf718d2cdce345ecc363ae	0	0	0	0	0	0	0	0	0	0	0	0	0	0	0	0	0	0	0	0	0	0	0	0	0	0	0	0	0	0	0	0	0	0	0	0	0	0	0	0	0	0	0	0	0	0	0	0	0
fb613109c1698e1dd958b88a70f42bad	0	0	0	0	0	0	0	0	0	0	0	0	0	0	0	0	0	0	0	0	0	0	0	0	0	0	0	0	0	0	0	0	0	0	0	12	0	0	0	0	0	0	0	0	0	0	0	0	0
e4ba68e8fadbc50872eea9dd345ea2ed	0	0	0	0	0	0	0	0	0	0	0	0	0	0	0	0	0	207	0	130	0	0	0	0	0	0	0	0	0	0	0	0	0	0	0	0	0	0	0	0	0	0	0	0	0	0	0	0	0
5eee0cedd0046f9fc55fbdef0d9b67a7	0	477	0	0	0	0	0	0	0	0	0	0	0	0	0	0	0	0	0	0	0	0	0	0	0	0	0	0	0	0	0	0	0	0	0	0	0	43	0	0	0	0	0	0	0	0	0	0	0
0565a754f6579142945a18d5cbf8189b	0	0	0	0	0	0	0	0	0	0	0	0	0	0	0	0	0	0	0	0	0	0	0	0	0	0	0	0	0	0	0	0	0	0	0	0	0	0	0	0	0	0	0	0	0	0	0	0	0
346994121ca3cb3b09e68432d3cecdf0	0	0	0	0	0	0	0	0	0	0	0	0	0	0	0	0	53	0	0	0	0	0	0	0	0	0	0	0	0	0	0	0	0	0	0	0	0	0	0	0	0	0	0	0	0	0	0	0	0
036231c7df180c0a7c46fa9f954872fc	0	0	0	0	0	0	0	0	0	0	0	0	0	0	0	0	0	0	0	0	0	0	0	0	0	0	0	0	0	0	0	0	0	0	0	0	0	0	0	0	0	0	0	0	0	0	0	0	0
499d70de1efa82cc5025a7bd592aeb13	0	0	0	0	0	0	0	0	0	0	0	0	0	0	0	0	0	0	0	0	92	0	0	0	0	0	0	0	0	0	34	0	0	0	0	0	0	106	0	0	0	109	0	32	0	0	0	24	66
4d8727174d42b060f9d1dcc109664d0d	0	0	0	0	0	0	0	0	0	0	0	0	0	0	0	0	0	0	0	0	0	0	0	0	0	0	0	0	0	0	0	0	0	0	0	0	0	0	0	0	0	0	0	0	0	360	0	0	0
dcf6bc2508fc318c9bcd5f57957777eb	0	0	0	0	0	0	0	0	0	0	0	0	0	0	0	0	0	0	0	0	0	0	0	0	0	0	0	0	0	0	0	0	0	0	0	0	0	0	0	0	0	0	0	0	0	0	0	0	0
1e1b33177c0b5dbb0623f28ed078bd89	0	0	0	0	101	0	0	0	0	0	0	0	0	0	0	0	0	0	0	0	0	0	0	0	0	0	0	0	136	0	0	0	0	0	0	0	0	0	0	0	0	0	0	0	0	0	0	0	0
a4ee5cbea462725ff6f057bb157b85a7	0	0	0	0	0	0	0	0	0	0	0	0	0	0	0	0	0	0	0	0	0	0	0	0	0	0	0	0	0	0	0	0	0	0	0	0	0	0	0	0	0	0	0	0	0	0	0	0	0
482c97987fbff679b27f45ffb8e74c82	0	0	0	0	0	0	0	0	0	0	0	0	0	0	0	0	0	0	0	0	0	0	0	0	0	0	0	0	0	0	0	0	0	0	0	0	0	0	0	0	0	0	0	0	0	0	0	0	0
11162dd5861228c13332ce46424bacc1	0	0	0	0	0	0	0	0	0	0	0	0	0	0	66	95	24	20	0	0	0	0	0	0	0	0	0	0	0	0	0	0	0	0	0	0	0	0	0	0	0	0	0	0	0	0	0	0	0
fecda3e0da29fa1fffa32768759dd7ef	0	0	0	0	0	0	0	0	0	0	56	0	0	0	0	62	0	0	60	0	0	0	0	0	0	0	0	0	0	0	0	0	0	0	0	0	0	0	0	230	0	0	0	0	0	0	0	0	0
bd11476dada272725a61a925b4eb84e3	0	0	0	0	0	0	0	0	0	0	0	0	0	0	0	0	0	0	0	0	0	0	0	0	0	0	0	0	0	0	0	0	0	0	290	0	0	0	0	0	0	0	0	0	0	0	0	0	0
e607d53294dd818c321ecf6152e78ad5	0	0	0	0	0	0	0	0	0	0	0	0	0	0	0	0	0	0	0	0	0	0	0	0	0	0	0	0	0	0	0	0	0	0	0	0	0	0	0	0	0	0	0	0	0	0	0	0	0
5ad740ee899d8ca2e1f76bb5d493cc69	0	0	0	0	0	0	0	0	0	0	0	0	0	0	0	0	0	0	0	0	0	0	0	0	0	0	0	0	0	0	0	0	0	0	0	0	0	0	0	0	0	0	0	0	0	0	0	0	0
71d802d38246dc3cb23b17dd12565996	0	0	0	0	0	0	0	0	0	0	0	0	0	0	0	0	0	0	0	0	0	0	0	0	0	0	0	0	0	0	0	0	0	0	0	0	0	0	0	0	0	0	0	0	0	0	0	0	0
eb0a5b6bd454af1e66458781c801a8cb	0	0	0	0	0	0	0	0	0	0	0	0	0	0	0	0	0	0	0	0	0	0	0	0	0	0	0	0	0	0	0	0	0	0	0	0	0	0	0	0	0	0	0	0	0	0	0	0	0
9285be582209aa9d37f7a89145ae4676	0	0	0	0	0	0	0	0	0	0	0	74	0	0	0	0	0	0	0	0	0	0	0	0	0	0	0	0	0	0	0	0	0	0	0	0	0	0	0	0	0	0	0	0	0	0	0	0	0
14ad6ed92095627637448c10930bd6ed	0	0	0	0	0	0	0	0	0	0	0	0	0	0	0	0	0	0	0	0	0	0	0	0	0	0	0	0	0	0	0	0	0	0	0	0	0	0	0	0	0	0	0	319	0	0	0	0	0
f25a2123707a0c00ab9032ce9dad27f1	0	0	0	0	0	0	0	0	0	0	0	0	0	0	0	0	0	0	0	0	0	0	0	0	0	0	0	0	0	0	0	0	0	0	0	0	0	0	0	0	0	0	0	227	0	0	0	0	0
487351769baa6289c9bb4830623c7848	0	0	0	0	0	0	0	0	0	0	0	0	0	0	0	0	0	0	0	0	0	0	0	0	0	0	0	0	0	0	0	0	0	0	0	0	0	0	0	0	0	0	0	0	0	0	0	0	68
f83c90905bb5f0b56175d9545327d942	0	0	0	0	0	0	0	0	0	0	0	0	0	0	0	0	0	0	0	0	0	0	0	0	0	0	0	0	0	0	0	0	0	0	0	0	0	0	0	0	0	0	0	0	0	0	0	0	0
4e604c3f1a4150e831b55f289a86eba3	0	0	0	0	0	0	0	0	0	0	0	0	0	0	0	0	0	0	0	0	77	0	0	0	0	0	0	0	0	0	0	0	0	0	0	0	0	0	0	0	0	0	0	0	0	0	0	27	0
14dca702e994a6632de8965d8fc02e1d	0	0	0	0	0	0	0	0	0	0	0	0	0	0	0	0	0	0	0	35	0	0	0	0	0	0	0	0	0	0	0	0	0	0	0	0	0	0	0	0	0	0	0	0	0	0	0	0	0
f2a53162a7f621d0cf2e9cd6af62b7d6	0	208	0	0	0	0	0	0	0	0	0	0	0	0	0	0	0	0	0	0	0	0	0	0	0	0	0	0	0	0	0	0	0	0	0	0	0	0	0	0	0	0	0	263	0	0	0	0	0
8c90a619600c62297fc81592730233f6	0	0	0	0	0	0	0	0	0	0	0	0	0	0	0	0	0	0	0	0	0	0	0	0	0	0	0	0	0	0	0	0	0	0	0	0	0	0	0	0	0	0	0	0	0	0	0	0	0
8a62247b4777e69340c70b8ee97127d8	0	0	0	0	0	0	0	0	0	0	0	0	0	0	0	0	0	0	0	0	0	0	0	0	0	0	0	0	0	0	0	0	0	0	0	0	0	0	0	0	0	0	0	0	0	0	0	0	0
532141400d8ab8891e1fb5c391340a8c	0	0	0	22	0	0	0	0	0	0	0	0	0	0	0	0	0	41	0	42	0	0	0	0	0	0	0	0	0	0	0	0	28	0	0	0	0	0	0	0	0	0	0	0	0	0	0	0	0
b9c55649522f6b65d05612f67ab3f7fd	0	0	479	0	0	0	0	0	0	0	0	0	0	0	0	0	0	0	0	0	0	0	99	0	0	0	0	0	0	0	0	0	0	0	0	0	0	0	0	0	0	0	0	0	0	0	0	0	0
7427b2df87071a381702be6732d8fb58	0	62	0	0	0	0	0	0	0	0	0	0	0	254	0	109	0	0	0	0	0	0	0	0	0	0	0	0	0	0	0	0	0	0	0	0	0	0	0	0	0	0	0	0	0	0	0	0	0
d0bc5689421628af515618fbe4763f97	0	0	0	55	0	0	0	0	0	0	0	0	0	0	0	0	0	0	0	0	0	0	0	0	0	0	0	0	0	0	0	0	0	0	0	0	0	0	0	0	0	0	0	0	0	0	0	0	0
a4052b082a6861c612f45b804cb4ecd0	0	0	0	0	0	0	0	0	0	0	0	0	0	0	0	0	0	0	0	0	0	0	0	0	0	0	0	0	0	0	0	91	0	0	0	0	0	0	0	0	0	0	0	0	0	0	0	0	0
d4e78a6780d32fa03153fe04f1c87ae4	0	0	0	47	0	0	0	0	0	0	0	0	0	0	37	0	0	0	0	0	0	0	0	0	0	0	0	0	0	0	0	0	0	0	0	0	0	0	0	0	0	0	0	0	0	0	0	0	0
013f833bf869cc2efd75bf53426bd962	0	0	0	0	0	7	0	0	0	0	0	0	0	0	0	0	0	0	0	0	0	0	0	0	0	0	0	0	0	0	0	0	0	0	0	0	0	0	0	0	0	0	0	0	0	0	0	0	0
7e1c83820bfdebb7e6612f058bf01cbf	0	0	0	0	0	0	0	0	0	0	0	0	0	0	0	0	0	0	0	0	0	0	0	0	0	0	0	0	0	0	0	0	0	0	0	0	0	0	0	0	0	0	0	0	0	0	0	0	0
b737d5e93c2c4558e04a6a85127030cd	0	0	0	0	0	0	0	0	0	0	0	0	0	0	0	0	0	0	0	81	0	0	0	0	0	0	0	0	0	0	0	0	0	0	0	0	71	0	0	0	0	0	0	0	0	0	0	0	0
c0f9133d89ed8f3c752a83a28e848e41	0	0	0	0	0	0	0	0	0	0	0	0	0	0	0	0	0	0	0	0	0	0	0	0	0	0	0	0	0	0	0	0	0	0	0	0	0	0	0	0	0	0	0	0	0	0	0	0	0
f3c30eace7a4b7c10718fbe1fabc2898	78	0	0	0	61	0	108	0	0	0	0	0	0	0	0	0	0	0	0	128	97	0	0	50	0	0	0	0	51	0	0	0	0	0	0	0	0	0	0	0	0	0	0	0	0	0	0	0	0
c0debb55a2d39cd04b9d594b941d910c	0	0	0	0	0	0	0	0	0	0	0	0	0	0	0	0	0	0	0	0	0	0	278	0	0	0	0	0	0	0	0	0	0	0	0	0	0	0	0	0	0	0	0	0	0	0	0	0	0
1a9af3263493eb23179d441b25b7cde1	0	0	0	0	0	0	0	0	12	0	27	0	0	0	0	0	0	0	0	0	0	0	0	0	0	0	0	0	0	0	0	0	0	0	0	0	0	0	0	0	0	30	0	0	9	0	0	0	0
67f26b7782b776186f7b3e2845234e10	0	0	0	0	0	0	0	0	0	0	0	0	0	0	0	0	0	0	0	0	0	0	0	0	0	0	0	0	0	0	0	0	0	0	0	0	0	0	0	0	0	0	0	0	0	0	0	0	0
926e99f7c23e5a2907e241bd2591e8b1	0	0	0	0	0	0	0	0	0	0	0	0	0	0	0	0	0	0	0	0	0	0	186	0	0	0	0	0	0	0	0	0	0	0	15	0	0	0	0	0	0	0	246	0	0	0	0	0	0
1554fdecca74fa28f7b03a2eafdf8c19	0	0	0	0	0	0	0	0	0	0	0	0	0	0	0	0	0	0	0	0	0	0	0	0	0	0	0	0	0	0	0	0	0	0	0	0	0	0	0	0	0	0	0	0	0	0	0	0	63
c0783830613cc83a304be916cabc2647	0	0	0	0	0	0	0	0	0	0	0	0	0	0	0	0	0	0	0	0	0	0	0	0	0	0	0	0	0	0	0	0	0	0	0	0	0	0	0	0	0	0	0	0	0	0	0	0	0
25aac53bfd205353faa78b1a2d3a84b8	0	0	0	23	390	0	0	0	0	0	0	0	0	0	0	0	0	0	0	0	0	0	0	0	0	0	0	0	0	0	0	0	0	0	0	0	0	0	0	0	18	0	0	0	0	0	0	0	0
2df0f6288169707e6a890799a5d46cec	0	0	0	0	0	0	0	0	0	0	0	0	0	0	0	0	0	0	0	0	0	0	0	0	0	0	0	0	0	0	0	0	0	0	0	0	0	0	0	0	0	0	0	0	0	0	0	0	0
31d5d17a37b6158dada8dae36381905d	0	0	0	0	0	0	0	0	0	0	0	0	0	0	0	0	0	0	0	0	0	0	0	0	0	0	0	0	0	0	0	0	0	0	0	0	0	0	0	92	0	0	0	0	0	0	0	0	0
1aca0038eb4ad6e0f246d52e49cd97c1	0	0	0	0	0	0	0	0	0	0	0	0	0	0	0	0	0	0	0	0	0	0	0	0	0	0	0	0	0	0	0	0	0	0	0	0	0	0	0	0	0	0	0	0	0	0	0	0	0
e2045f82378342a992d4b1cfc1420107	0	0	0	0	0	0	0	0	0	0	0	0	0	0	0	0	0	0	0	0	0	0	0	0	0	0	0	0	0	0	0	0	0	0	0	0	0	0	0	0	0	0	0	0	0	0	0	0	0
4c2d027901a18c0fb3d22ca7f6186e12	0	0	0	0	0	0	0	0	0	0	0	0	0	0	0	0	0	0	0	0	0	0	0	0	0	0	0	0	0	0	0	0	0	0	0	0	0	0	0	0	0	0	0	0	0	0	0	0	0
e1fbe25bfb1fca224a1c70665192cfb6	0	0	0	0	0	0	0	0	0	0	0	0	0	0	0	0	0	0	0	0	0	0	0	0	0	0	0	0	0	0	0	0	0	0	0	0	0	0	0	0	0	0	0	0	0	0	0	0	0
c282c4ddeb660afef904c1a6589380cb	0	0	0	0	0	0	0	0	0	0	0	0	0	0	0	0	0	0	0	0	0	0	0	0	0	0	0	0	0	0	0	0	0	0	0	0	0	0	0	0	0	0	0	0	0	0	0	0	0
2ac63d77978387af95200f1cb0569611	0	0	0	0	0	22	0	0	0	0	0	0	0	0	0	0	0	0	0	0	0	0	55	150	0	0	0	0	69	0	0	0	118	0	0	0	0	0	0	78	0	0	0	0	0	0	103	0	0
3ca9ea489e649f9ce0db249b1417a98f	0	0	0	0	0	0	0	0	0	0	0	0	0	0	0	0	0	0	0	0	0	0	0	0	0	0	0	0	0	0	0	0	0	0	0	0	0	0	0	0	0	0	0	0	0	0	0	0	0
4f50517fff86ef07ff6241596d4d848e	0	0	0	0	0	0	0	0	0	0	0	0	0	0	0	0	0	0	0	0	0	0	0	0	0	0	0	0	0	0	0	0	0	0	0	0	0	0	0	0	0	0	0	0	0	0	0	0	0
8988ec526ad8091ade8fa4edecbfb6be	0	0	0	0	0	0	0	0	0	0	0	0	0	0	0	0	0	0	0	80	0	0	0	0	0	62	0	0	0	0	0	0	0	0	0	161	0	0	222	0	0	0	83	0	0	0	30	0	0
d19686fcb68c28ed0f25fab4312d9ec6	0	0	0	0	0	0	0	0	0	0	0	0	0	0	0	0	0	0	0	0	0	0	0	0	0	0	0	0	0	0	0	0	0	0	0	0	0	0	0	0	0	0	0	0	0	0	0	0	0
cf17266f3cceb2b4b675fdc87264e10b	0	0	0	0	0	0	0	0	0	0	0	0	0	0	0	0	0	0	0	0	0	0	0	0	0	0	0	0	0	0	0	0	0	0	0	0	0	0	0	0	0	0	0	137	0	0	158	0	0
4d1cccf4b94ace9ba5f366ce03881597	0	0	0	0	0	0	0	0	0	0	0	113	0	0	0	0	0	0	0	0	0	94	0	0	65	0	0	0	0	0	0	0	0	0	0	0	0	0	0	0	0	0	0	0	0	0	0	0	0
9e025e8b9acb5625e4d698095c89a467	0	0	0	0	21	0	0	0	164	0	60	0	0	63	0	0	0	0	0	0	0	0	130	0	0	103	0	0	108	0	0	0	0	0	0	0	0	0	0	0	0	0	0	0	0	0	0	0	0
9e16c720963704d8a895775bb1393fd5	0	0	0	0	0	0	0	0	0	0	0	0	0	0	0	0	0	0	0	0	0	0	0	0	0	0	0	0	0	0	0	0	0	0	0	0	0	0	0	0	0	0	0	0	0	0	0	0	0
bd715e68e2f42978613d50a43c2b68ad	0	0	0	0	0	0	0	0	0	0	0	0	0	0	0	0	0	0	0	0	0	0	0	0	0	0	0	0	0	0	0	0	0	0	0	0	0	0	0	0	0	0	0	0	0	0	0	0	0
ac77272a222c76e38e87c1eced091b1f	0	0	0	0	0	0	0	0	0	0	0	0	0	0	0	0	0	0	0	0	0	0	0	0	0	0	0	0	0	0	0	0	0	37	0	0	0	0	0	0	0	0	0	0	0	0	0	0	0
9972d740d77fd74ae83517949e983460	0	0	0	0	0	0	0	0	0	0	0	0	0	0	0	0	0	0	0	0	0	0	0	0	0	0	0	0	0	0	0	0	0	0	0	0	0	0	0	0	0	0	0	0	0	0	0	0	0
008bcc1e2cc1247e112274c8434e8876	0	0	0	0	0	0	0	0	0	0	0	0	0	0	0	0	0	0	0	0	0	0	0	0	0	0	0	0	0	0	0	0	0	0	0	0	0	0	0	0	0	0	0	0	0	0	0	0	0
0b406e322ec8d1eaf481f04302607204	0	0	0	0	0	0	0	0	0	0	0	0	0	0	0	0	0	0	0	0	0	0	0	0	0	0	0	0	0	0	0	0	0	0	0	0	0	0	0	0	0	0	0	0	0	0	0	0	0
334ce56f7c87069609b0b801d864efd3	0	0	0	0	0	0	0	0	0	0	0	48	0	0	0	0	15	0	0	0	0	0	0	0	0	0	0	0	0	0	0	0	0	0	0	0	0	0	0	0	0	0	0	0	0	0	0	0	0
eb2f3f351ed26fa061eeacbabe448644	0	0	0	0	0	0	0	0	0	0	0	0	0	0	0	0	0	0	0	0	0	0	0	0	0	0	0	0	0	0	0	0	0	0	0	0	0	0	0	0	0	0	0	0	0	0	0	0	0
b7f0cdac8a57c517aa446dcff33a2ead	0	0	0	0	0	0	0	0	0	0	0	0	0	0	0	0	0	0	0	0	0	0	0	0	0	0	0	0	0	0	0	114	79	0	0	0	0	0	0	0	126	0	0	0	0	0	0	0	0
4b7637016a3c1f925bfbea42ede5da49	0	0	0	0	0	0	0	0	0	0	0	0	0	0	0	0	0	0	0	0	0	0	0	0	0	0	0	0	0	0	0	0	0	0	0	0	0	0	0	0	0	0	0	0	0	0	0	0	0
2be5e35b49224524887857463507654f	0	0	0	0	0	0	0	0	0	0	0	0	0	0	0	0	0	0	0	0	0	0	0	0	0	0	0	0	0	0	0	0	0	0	0	0	0	0	0	0	0	0	0	0	0	0	0	0	18
e13f531763d12cd6ea35e9a0c3a3672e	0	0	0	0	27	0	0	0	0	0	0	0	167	0	0	0	0	0	0	0	0	0	0	0	0	0	116	0	0	0	0	0	0	0	0	124	0	0	0	0	0	0	0	0	0	0	0	0	0
a9c57e070d351ece603920d9b33854a8	0	0	0	0	0	0	0	0	0	90	0	0	0	0	0	0	0	0	0	0	0	0	173	0	0	0	0	0	0	0	0	0	0	0	0	0	0	0	0	0	0	0	0	0	0	0	0	0	0
2a32fd9bf9ad93fe535788f2b57abd98	0	0	0	0	0	0	0	0	0	0	0	0	0	0	0	0	381	0	0	0	0	0	0	0	0	0	0	0	0	0	0	0	0	0	0	0	0	0	0	165	0	0	0	0	0	0	0	0	0
8fb02df2609cafe2e14b3b32dadb9514	0	0	0	0	0	0	0	0	0	0	0	0	0	0	0	0	0	0	0	0	0	0	0	0	0	0	0	0	0	0	0	0	0	0	0	0	0	0	0	0	0	0	0	0	0	0	0	0	0
ca26cd55d2c9d8a2d16fc817a54d7b50	0	0	0	0	0	0	0	0	0	0	0	0	0	0	0	0	0	0	0	0	0	0	0	0	0	0	0	0	0	0	0	0	0	0	0	0	0	0	0	0	0	0	0	0	0	0	0	0	0
bde9a27f1aada3b1db6dcbafa5eb201e	0	0	0	36	0	0	15	0	27	0	39	0	0	0	0	0	0	0	0	0	0	0	0	0	0	0	0	0	0	0	0	0	0	0	0	0	0	0	0	0	0	33	0	0	12	0	0	0	0
b20ba54f0d3c3ca61adea04e26669587	0	0	0	0	0	0	0	0	0	0	0	0	0	0	0	0	49	0	0	0	0	0	0	0	0	0	0	0	0	0	0	0	0	0	0	0	0	0	0	0	0	0	0	0	0	0	0	41	0
442de37c77209283caf5f21bfa68b870	0	0	0	0	0	0	0	0	0	0	0	0	0	0	0	0	0	0	0	0	0	0	0	0	0	0	0	0	0	0	0	0	0	0	0	0	0	0	0	0	0	0	0	0	0	0	0	0	0
da173fdad367016b1e76a674f185bc3c	0	0	0	0	0	0	0	0	0	0	0	0	0	0	0	0	0	0	0	0	0	0	0	0	0	0	0	0	0	0	0	0	0	0	0	0	0	0	0	0	0	0	0	0	0	0	0	0	0
f5ae45f6bdc298f262751ef251d1f424	0	0	0	0	0	0	0	0	0	0	0	0	0	0	0	0	0	0	0	0	0	0	0	0	135	0	0	0	0	0	0	0	0	0	0	0	0	0	0	0	0	0	0	0	0	0	0	0	0
e685f0702c756ba41dc110d078b74035	0	0	0	0	0	0	0	0	0	0	0	0	0	0	0	0	0	0	0	0	0	0	0	0	0	0	0	0	0	0	0	0	0	0	0	0	0	0	0	0	0	0	0	0	0	51	0	0	0
2ac23bd6286bddf03dba57d2ebfe41e6	0	0	0	0	0	0	0	0	0	0	0	0	57	0	0	0	0	0	0	0	0	0	0	0	0	0	0	0	0	0	0	0	0	0	0	0	141	0	0	0	0	0	0	0	0	0	0	0	0
7ce7fd04b7d3b5b46a6e5ee1f16a5a1b	0	0	0	0	0	0	0	0	0	0	0	0	0	0	0	0	0	0	0	0	0	0	0	0	0	0	0	0	0	0	0	0	0	0	0	0	0	0	0	0	0	0	0	0	0	0	0	0	0
87987019ab736f325da56844fc576478	0	0	0	0	0	0	0	0	0	0	0	0	0	0	282	0	0	0	0	0	0	0	0	0	0	0	0	0	0	0	0	0	0	0	0	0	0	0	0	0	0	0	0	0	0	0	0	0	63
37ac9e004a99de97de524294a8779334	0	0	0	0	0	0	0	0	0	0	0	0	0	0	0	0	0	0	0	0	0	0	0	0	0	0	0	0	0	0	0	0	0	0	0	0	0	0	0	0	0	0	0	0	0	0	0	0	0
02ba50856c795669704eef700a09dafd	0	0	0	0	0	0	0	0	0	0	0	0	0	0	0	0	0	0	0	0	0	0	0	0	0	0	0	0	0	0	0	0	0	0	0	0	0	0	0	0	0	0	0	0	0	0	0	0	0
81f6e85dd24639b8531ca5d8888c9b74	0	0	0	0	0	0	0	0	0	0	0	0	0	0	0	0	0	0	0	0	0	0	0	0	0	0	0	0	0	0	0	0	0	0	0	0	0	0	0	0	0	0	0	0	0	0	0	0	0
60d416165f2b631e1d97e3df7a5bfdb1	0	0	0	0	0	0	0	0	0	0	0	0	0	0	0	0	0	0	0	0	0	0	0	0	0	0	0	0	0	0	0	0	0	0	0	0	0	0	0	0	0	0	0	0	0	0	0	0	0
70a9b3e3204a9c86cf91d175b22af4f6	0	0	0	0	0	0	0	0	0	0	0	0	0	0	0	0	0	0	0	0	0	0	0	0	0	0	0	0	0	0	0	0	0	0	0	0	0	0	0	0	0	0	0	0	0	0	0	0	0
f3b3d4eb0070fd88b5567d54c329b2ff	0	0	0	0	0	0	0	0	0	0	0	0	0	0	94	0	0	0	0	0	0	0	0	0	0	0	0	0	0	0	0	0	0	0	0	0	0	0	0	0	0	0	0	66	0	0	0	0	0
33fb225d62b5abd08de8329f6bfe6ac1	0	0	639	0	0	0	0	0	0	0	0	0	0	0	0	0	0	0	0	0	0	0	0	0	0	0	0	0	0	0	0	0	0	0	0	0	0	0	0	0	0	0	0	0	0	0	0	0	0
9bb72c415732cea07dea31ca4b7c8e94	0	0	0	0	0	0	0	0	0	0	0	0	0	0	0	0	0	0	0	0	0	0	0	0	0	0	0	0	0	0	0	0	0	0	0	0	0	0	0	0	0	0	0	0	0	0	0	0	0
b72a130e4f6e393e19a5046b21d46d17	0	0	0	0	0	0	0	0	0	0	0	0	0	0	0	0	0	0	0	0	0	0	0	0	0	0	0	0	0	0	0	0	0	0	0	0	0	0	0	0	0	0	0	0	0	0	0	0	0
fe1ce89ef73eebe7972a169e49e06e68	0	0	0	0	0	0	50	0	0	0	80	0	0	53	88	0	0	0	0	0	0	0	0	0	0	0	0	0	0	0	0	0	0	0	0	0	0	0	0	0	0	0	0	0	80	0	0	0	0
f80c3430824cbb59193f36ee12bfcd5e	0	0	0	0	0	0	0	0	143	0	0	0	0	0	0	0	0	0	0	0	0	0	0	0	0	0	0	0	0	0	0	0	0	0	0	0	0	0	0	0	0	0	0	0	0	0	0	0	0
b988f1bab1e66aa7e95d1ed54927d0bd	0	0	0	0	0	0	0	0	0	0	0	0	0	0	0	0	0	0	0	0	0	0	0	0	0	0	0	0	0	0	0	0	0	0	0	0	0	0	0	0	0	0	0	0	0	0	0	0	0
3f55253b6aac13901d2568058cf1eae6	0	0	0	0	0	0	0	0	0	0	0	0	0	0	0	0	0	0	0	0	0	0	0	0	0	0	0	0	0	0	0	0	0	0	0	0	0	0	0	0	0	0	0	0	0	0	0	0	0
7a144ed021e4ab444f30c154d2841bdd	0	0	0	0	0	0	0	0	0	0	0	0	0	0	0	0	0	0	0	0	0	0	0	0	0	0	0	0	0	0	0	0	0	0	0	0	0	0	0	0	0	0	0	0	0	0	0	0	0
9087cff04573d3c080ffabb9a0e48f14	0	0	0	0	0	0	0	0	0	0	0	0	409	0	0	0	0	0	0	0	0	0	0	0	0	0	0	0	0	0	0	0	0	0	0	0	0	0	0	0	0	0	0	0	0	0	0	0	0
4224877e0def01633531ce3f23a5b4a0	0	0	0	0	0	0	0	0	0	0	0	0	0	0	0	0	0	0	0	0	0	0	0	0	0	0	0	0	0	0	0	0	0	0	0	0	0	0	0	0	0	0	0	0	0	0	0	0	0
128b0650f728adc357e3c47b2f2f8de1	0	0	0	0	0	0	0	0	0	0	0	0	0	0	0	0	0	0	0	0	0	0	0	0	0	0	0	0	73	0	0	0	0	0	0	0	0	0	0	0	0	0	0	0	0	0	0	0	0
4538722bd207af4022e48fc4710cf7b5	0	0	0	0	0	0	0	0	0	0	0	0	0	0	0	0	0	0	0	0	0	0	0	0	0	0	0	0	0	0	0	0	0	0	0	0	0	0	0	0	0	0	0	0	0	0	0	0	0
59f3fb66f17e5c99c19bfcc149706a71	0	0	0	0	0	0	0	0	0	0	0	0	0	0	0	0	0	0	0	0	0	0	0	0	0	0	0	0	0	0	0	0	147	0	131	0	0	0	0	0	0	0	0	0	0	0	0	0	0
fb113784cbdd105c1a629d23c2e2295d	0	0	0	0	0	0	0	0	0	0	0	0	0	0	0	0	0	0	0	0	0	0	0	0	0	0	0	0	0	0	0	0	0	0	0	0	0	0	0	0	0	0	0	0	0	0	0	0	0
64b64059b26dc4c0f629c9e8b26cf929	0	0	0	0	0	0	0	0	0	0	0	0	0	0	0	0	0	0	0	0	0	0	0	0	0	0	0	0	0	0	0	0	0	0	0	0	0	0	0	0	0	0	0	0	0	0	0	0	0
8f6dfbc5297654f748648b9fe4a6f386	0	0	0	0	258	0	0	0	0	0	0	0	0	0	45	26	0	0	0	0	0	0	0	0	0	0	0	0	0	0	0	0	95	0	0	0	0	0	0	0	0	0	0	0	0	0	0	0	0
c58b5f711aa206ce28ca162e25f0233d	0	0	0	0	0	0	0	0	0	0	0	0	0	0	0	33	29	0	0	0	0	0	0	0	0	0	0	0	0	0	0	0	0	0	0	0	0	0	0	0	0	0	0	0	0	0	0	0	0
cec03fd3ac5104cb227c3a03bc8c5d17	0	0	0	0	0	0	0	0	0	0	0	0	0	0	0	0	0	0	0	0	0	0	0	0	0	0	0	0	0	0	0	0	0	0	0	0	0	14	0	0	0	0	0	0	0	0	0	0	0
98600a1be8d81a9d635cbba7d92adfc7	0	0	0	0	0	0	0	0	0	0	0	0	0	118	0	0	0	0	0	0	0	0	0	0	0	0	0	0	0	0	0	0	0	0	0	0	0	0	0	0	0	0	0	0	0	0	0	0	0
8edf6e08e95c52a8fa8306ff52629055	0	0	0	0	0	0	0	0	0	0	0	0	0	0	0	0	0	0	0	0	0	0	0	0	0	0	0	0	0	0	0	0	0	0	0	0	0	0	0	0	0	0	0	0	0	0	0	0	0
a60634a62e1541051571ce131617532c	0	0	0	0	0	0	0	0	0	0	0	0	0	0	0	0	0	0	0	0	0	0	0	0	0	0	0	0	0	0	0	0	0	0	0	0	0	0	0	0	0	0	0	0	0	0	0	0	0
24e2f722652b92f09bded385ad062601	0	0	0	268	0	0	0	0	0	0	0	0	0	121	0	0	0	0	0	0	0	0	0	0	0	0	0	0	0	0	0	0	0	0	0	0	0	0	0	0	0	0	0	0	0	0	0	0	0
979c3a86318185f22349125803d0d147	0	0	0	0	0	0	0	0	0	0	0	0	0	0	0	0	0	0	0	0	0	0	0	0	0	0	0	0	0	0	0	201	0	0	0	0	0	0	0	0	0	0	339	0	0	0	0	0	0
048a2f04695840ae3e62c67faa5cfd56	0	0	0	38	0	0	0	0	0	0	0	0	0	0	0	0	0	52	0	59	0	0	0	0	0	0	0	0	0	0	0	0	41	0	0	0	0	0	0	0	0	0	0	0	0	0	0	0	0
fcce5a63407721c1bb27b42b4d3bf055	0	0	0	0	0	0	0	0	0	0	0	0	0	0	0	0	0	0	0	0	0	0	0	0	0	0	0	0	0	0	0	0	0	0	0	0	0	0	0	0	0	0	0	0	0	0	0	0	0
7f85309a1371aa06230e6d7bc7a5f2c6	0	0	0	0	0	0	0	0	0	0	55	0	0	0	0	0	0	0	0	0	0	0	166	0	0	0	0	0	0	0	0	0	0	0	0	0	0	0	0	0	0	0	0	0	0	0	0	0	0
4bc11b53314f0be01e14c662fa26b848	0	0	0	0	0	0	0	0	0	0	0	0	0	0	0	0	0	0	0	0	0	0	0	0	0	0	0	0	0	0	0	0	0	0	0	0	0	0	0	0	0	0	0	0	0	0	0	0	0
f0edde80a8398e9114d1378e0df6ea4b	0	0	0	0	0	0	0	0	0	0	0	0	0	0	0	0	0	0	0	0	0	0	0	0	0	0	0	0	0	0	0	0	0	0	0	0	0	0	0	0	0	0	0	0	0	0	0	0	0
7aeec9a8a43b2e6444b793216f12a4f6	0	0	0	0	0	0	0	0	0	0	0	0	0	0	0	0	0	0	0	0	0	0	0	0	0	0	0	0	0	0	0	0	0	0	0	0	52	0	0	0	0	0	0	307	0	0	0	0	0
fc7fd5c7d3eb32c1046f396d5833f877	0	0	0	0	0	0	0	0	0	0	0	130	0	0	0	0	0	0	0	0	0	0	50	0	0	0	0	0	0	0	0	0	0	0	0	0	0	0	0	0	0	0	0	0	0	0	0	0	0
4704fd19495bbb37586d950faebc370f	0	0	0	0	0	0	0	0	0	0	0	0	0	0	0	0	0	0	0	0	0	0	0	0	0	0	0	0	0	0	0	0	0	0	0	0	0	0	0	0	0	0	0	0	0	0	0	0	0
06b55557bc80d20146daba8dac7a8ace	0	0	0	65	0	0	0	0	0	0	0	0	126	0	0	0	0	0	0	0	0	0	0	0	0	0	0	0	0	0	0	0	0	0	0	0	0	0	0	0	0	0	0	0	0	0	0	0	0
130d8ee2ff7c5ee535f398327ed3e800	0	0	0	0	96	0	0	0	0	0	0	0	0	0	0	0	0	0	0	0	281	0	0	0	0	0	0	0	80	0	114	0	0	0	0	0	0	0	0	0	0	0	0	0	0	38	0	0	0
ab12986c45717045c954cd17645d3533	0	0	0	0	0	0	0	0	0	0	0	0	0	0	0	0	0	0	0	0	0	0	0	0	0	0	0	0	0	0	0	0	0	64	0	0	0	0	0	0	0	0	0	0	0	0	0	0	0
a4c6bd6fff0ab10f7273833ba8e1a1ec	0	0	0	0	0	0	0	0	0	0	0	0	0	0	0	0	0	0	0	0	0	0	0	0	0	0	0	0	0	0	0	0	0	0	0	0	0	0	0	0	0	0	48	0	0	0	0	0	0
e0fb7edb63879a0e456b722c49f1960a	0	0	0	0	0	0	0	0	0	0	0	0	0	0	0	0	0	0	0	0	0	0	0	0	0	0	0	0	0	0	0	0	0	0	0	0	0	0	0	0	0	0	0	0	0	0	0	0	0
fe4136d17cf61d511af72b137d4dee1a	0	0	0	0	0	0	0	0	0	0	0	0	0	0	0	0	0	0	0	0	0	0	0	0	0	0	0	0	0	0	0	0	0	0	0	0	0	0	0	0	0	0	0	0	0	0	0	0	0
2f2f7b45c9fa1a43f36b507f0d0e88c8	0	0	0	0	0	0	0	0	0	0	0	0	0	0	0	0	0	0	0	0	0	0	0	0	0	0	0	0	0	0	0	0	0	0	0	0	0	0	0	0	0	0	0	0	0	0	0	0	0
28001e2fab58b5c0135b99cc9fd790ee	0	0	0	0	0	0	0	0	0	0	0	0	0	0	0	0	0	0	0	0	0	0	0	0	0	0	0	0	0	0	0	0	0	0	0	0	0	0	0	0	0	0	0	0	0	0	0	0	0
8ca64f2086408df9d36a38f4d30bd743	0	0	0	0	0	0	0	0	0	0	36	0	0	0	0	0	0	0	0	0	0	0	0	0	0	0	0	0	110	0	0	0	0	0	0	0	0	0	0	0	0	0	0	0	0	109	0	0	0
390222be3ca54e5b671063c9a0ea862b	0	0	0	0	0	0	0	0	0	0	0	0	0	0	0	0	0	0	0	0	0	0	0	0	0	0	0	0	0	0	0	0	0	0	0	0	0	0	0	0	0	0	0	0	0	0	0	0	0
9e4ef4c842b62f2212705c2a10e10372	0	0	0	0	0	0	0	0	0	0	0	0	0	0	0	0	0	0	0	0	0	0	0	0	0	0	0	0	0	0	0	0	0	0	0	0	0	0	0	0	0	0	0	0	0	0	0	0	0
edbd67f8dc6ccc2d744fc8d7264a83bf	0	0	0	0	0	0	0	0	0	0	0	0	0	0	84	0	0	0	0	0	0	0	0	0	0	0	0	0	0	0	0	0	0	0	0	0	0	0	0	0	0	0	0	48	0	0	0	0	0
71550a3292ba265a08ee534ca1d490b8	0	0	0	0	0	0	0	0	0	0	0	0	0	0	0	0	0	0	0	0	0	0	0	0	0	0	0	0	0	0	0	0	0	0	0	510	0	0	0	0	0	0	0	0	0	0	0	0	0
6363807dedb80b6e4cd7c1e35f012b88	0	0	0	0	0	0	0	0	0	0	72	0	0	0	0	0	0	0	0	0	0	0	0	0	0	0	0	0	0	0	0	0	0	0	0	0	0	0	0	0	0	0	0	0	0	21	0	0	0
619fd2e4749fa4fec323339634261016	0	0	0	0	0	0	0	0	0	0	0	0	0	0	0	0	0	0	0	0	0	0	0	0	0	0	0	0	0	0	0	0	0	0	0	0	0	0	0	0	0	0	0	0	0	0	0	0	0
816baa38ecf5d7c6c30c4079464b7019	0	0	0	0	0	0	0	0	0	0	0	0	0	0	0	0	0	0	0	0	0	0	0	0	0	0	0	0	0	0	0	0	0	0	0	0	0	0	0	0	0	0	0	0	0	0	0	0	0
7dd07306fe7011b9a4df3c1dcaa8c0b9	0	0	0	0	0	0	0	0	0	0	0	0	0	0	0	0	0	0	0	0	0	0	0	0	0	0	0	0	0	0	0	0	0	0	0	0	0	0	0	0	0	0	0	0	0	0	0	0	0
15b9873c6417d02d54cb61a13e8d0a53	0	0	0	0	0	0	0	0	0	0	0	0	0	0	0	0	0	0	0	0	0	0	0	0	0	0	0	0	0	0	0	0	0	0	0	0	0	0	0	0	0	0	0	0	0	0	0	0	0
48d9115ddd785f826ecfc21ceb262866	0	0	0	0	0	0	0	0	0	0	0	0	0	0	0	0	0	0	0	0	0	0	0	0	0	0	0	0	0	0	0	0	0	0	0	0	0	0	0	0	0	0	0	0	0	0	194	0	0
7b2a4638fc6a7d01880e979894c500bd	0	0	0	0	0	0	0	0	0	0	0	0	0	0	0	0	0	0	0	0	0	0	0	0	0	0	0	0	0	0	0	0	0	0	0	0	0	0	0	0	0	0	0	0	0	0	166	0	158
31f61510a21df18e5f81626783fd93e3	0	0	0	0	0	0	0	0	0	0	0	0	0	0	0	0	0	0	0	0	0	0	0	0	0	0	0	0	0	0	0	0	0	0	0	0	0	0	0	0	0	0	0	0	0	0	0	0	0
3702977b005d7f7eb3f6968e57ff7b75	0	0	0	0	0	0	0	0	0	0	0	0	0	0	0	0	0	0	0	0	0	0	0	0	0	0	0	0	0	0	0	0	0	0	0	0	0	0	0	0	0	0	0	0	0	0	0	0	0
af441c62f715bb12cfda470db69db830	0	0	0	0	0	0	0	0	0	0	0	0	0	0	0	0	0	0	0	0	0	0	0	0	0	0	0	0	0	0	0	0	0	0	0	0	0	0	0	0	0	0	0	0	0	0	0	0	0
b8199f1ef4fc8dfd1828a12c5f942a09	0	0	0	0	0	0	0	0	0	0	0	0	0	0	81	0	0	0	0	0	0	0	0	0	0	0	0	0	0	0	0	0	0	0	0	0	0	0	0	0	0	0	0	92	0	0	0	0	0
d222c91884479996c85df796e8c5c0e8	0	0	0	0	0	0	0	0	0	0	0	0	0	0	0	0	0	0	0	0	0	0	0	0	0	0	0	0	0	0	0	0	0	0	0	0	0	0	0	0	0	0	0	0	0	0	0	0	0
881a807447b5ebc3c267d35f97c8121e	0	0	0	0	0	0	0	176	0	0	0	0	0	0	0	0	0	0	0	0	79	0	0	0	0	0	0	0	0	0	0	0	0	0	0	0	0	0	0	0	0	0	0	0	0	0	0	0	0
67f2133522f71725afcb687bf85ccad9	0	0	0	0	0	0	0	0	0	0	0	0	0	0	0	0	0	0	0	0	0	0	0	0	0	0	0	0	0	0	0	0	0	0	0	0	0	0	0	0	0	0	0	0	0	0	0	0	0
726ced17d05ebb51c25d70e90bd76ade	0	0	0	0	46	0	0	191	0	0	0	0	0	0	0	0	0	0	0	0	0	51	0	0	0	0	0	0	0	0	0	71	0	0	0	0	0	0	0	0	0	0	0	0	0	0	0	0	0
aa00c1c8c54e9ceebac07905f9fbedf2	0	0	0	0	0	0	0	0	0	0	0	0	0	0	0	0	0	0	44	0	0	0	0	0	0	0	0	0	0	65	0	0	0	0	0	0	165	0	0	0	70	0	0	0	0	186	0	0	0
c5d14b8e8a62e570539f50aa4f31a7e2	0	0	0	0	0	0	0	0	0	0	0	0	0	0	0	80	91	0	0	0	0	0	0	0	0	0	0	0	0	0	0	0	0	0	0	31	0	0	0	0	0	0	0	0	0	0	0	0	0
a36a519ab503100225a8077d46c2a297	0	0	0	0	0	0	0	0	0	0	0	0	0	0	0	0	0	0	0	0	0	0	0	0	0	0	0	0	0	0	0	258	0	0	0	0	0	0	0	0	0	0	0	0	0	0	0	0	0
7894db3409618e6453bca0ab9d139284	0	0	0	93	0	0	0	0	0	0	0	0	0	0	0	0	0	0	0	0	0	0	0	0	0	0	0	0	0	0	0	0	0	0	0	0	0	0	0	0	0	0	0	0	0	0	0	0	0
83dae3341aa88c8cc9ac123d965b69c0	0	0	0	0	0	0	0	0	0	0	0	0	0	0	0	0	0	0	0	0	0	0	0	0	0	0	0	0	0	0	0	0	0	0	0	0	0	0	0	0	0	0	0	0	0	0	0	0	145
ce199d0ae82acce12edff00de9b191c4	0	0	0	0	0	0	82	0	0	0	0	94	0	0	0	0	0	0	0	0	0	0	0	0	0	0	0	0	0	0	0	0	0	0	0	0	0	0	148	0	0	0	0	0	0	0	0	0	0
279f032dc718d86803b04b757df61ab0	0	0	0	0	0	0	0	0	0	0	141	0	0	0	0	0	0	0	0	0	0	41	0	0	0	0	0	0	0	0	0	0	0	0	0	0	0	0	0	0	0	0	0	0	0	0	0	0	0
ac1c3404270109092334d879a217a753	0	0	0	0	0	0	0	0	0	0	0	0	0	0	0	0	0	0	0	0	0	0	0	0	0	0	0	0	0	0	0	0	0	0	0	0	0	0	0	0	0	0	0	0	0	0	0	0	0
fa5de0046e51d94851a801d73325ba27	0	0	0	0	0	0	0	0	0	0	239	0	0	0	0	0	0	0	0	0	0	0	0	0	0	0	0	0	0	0	0	0	0	0	0	0	0	0	0	0	0	372	0	0	0	0	0	0	0
91d2bbcd7d873d8f167807318f288238	0	0	0	0	0	0	0	0	0	0	0	0	0	0	0	0	0	0	0	0	0	0	0	0	0	0	0	0	0	0	0	0	0	0	0	0	0	0	0	0	0	0	0	0	0	0	0	0	0
7daa87af12ac00e42dfcb93329e63ba6	0	0	0	0	0	0	0	0	0	0	0	0	0	0	0	0	0	0	0	0	0	0	0	0	0	0	0	0	0	0	0	0	0	0	0	0	0	0	0	0	0	0	0	0	0	0	0	0	0
b0c220b530f7d77e485995ae9b0c653c	0	0	0	0	0	0	0	0	0	0	0	0	0	0	0	0	0	0	0	0	0	0	0	0	0	0	0	0	0	0	0	0	0	0	0	0	0	0	0	0	0	0	0	0	0	0	0	0	0
07d2cfd1b1c79b9b2d4735c892c069c3	0	0	0	0	0	0	0	0	127	0	0	0	0	0	0	0	0	0	0	0	0	0	0	0	0	0	0	0	0	0	0	120	0	0	0	0	0	0	0	0	0	0	0	0	0	0	0	0	0
6a16a3476f34d8123383e4d908156622	0	0	0	0	0	0	0	0	0	0	0	0	0	0	0	0	0	0	0	0	0	0	0	0	0	0	0	0	0	0	0	0	0	0	0	0	0	0	0	0	0	0	0	0	0	0	0	0	0
2a63b0de170f73bf0786cd64a2b90e7c	0	0	0	0	0	0	0	0	0	0	0	0	0	0	0	0	0	0	207	0	0	0	0	0	0	0	0	0	0	0	0	0	0	0	0	0	0	115	0	0	0	0	0	0	0	0	0	0	0
81d05a1941f8335b8f043868357fa0ef	0	0	0	0	0	0	0	0	0	0	0	0	0	0	0	0	0	0	0	0	0	0	0	0	0	0	0	0	0	0	0	0	0	0	0	0	0	0	0	0	96	0	0	0	0	0	0	0	0
f6612099e9e70b2d0a02aa241a6be121	0	0	0	0	0	0	0	0	0	0	0	0	0	0	0	0	0	0	0	0	0	0	0	0	0	0	0	0	0	0	0	0	0	0	0	0	0	0	0	0	0	0	0	0	0	0	0	0	0
33b8a7c04dc1c84d300b42067e992921	0	0	0	0	0	0	0	0	0	0	0	0	0	0	0	0	0	0	0	0	0	0	0	0	0	0	0	0	0	0	0	0	0	0	0	0	0	0	0	0	0	0	0	0	0	0	0	0	0
98dbe634ccfdd21448c4627317078838	0	0	0	0	0	0	0	0	0	0	0	0	0	0	0	0	0	0	0	0	0	0	0	0	0	0	0	0	0	0	0	0	0	0	0	0	0	0	0	0	0	0	0	0	0	0	0	0	0
121a8f61eb4cac84b47546cb705cf309	0	0	0	0	0	0	0	0	0	0	0	0	0	0	0	0	0	0	0	0	0	0	0	0	0	0	0	0	54	0	0	0	0	0	0	0	0	0	0	0	0	0	0	0	0	0	0	0	0
529199fbc79ed474a977102316f4aaa4	0	0	0	0	0	0	0	0	0	0	0	0	0	0	0	0	0	0	0	0	0	0	0	0	0	0	0	0	0	0	0	0	0	0	0	0	0	0	0	0	0	0	0	0	0	0	0	0	0
384352b1bd03d2961bb2a1de14662cd3	0	0	0	0	0	0	0	0	0	0	0	0	0	0	0	0	0	0	0	0	0	0	0	0	0	0	0	0	0	0	0	0	0	0	0	0	0	0	0	0	0	0	0	0	0	0	0	0	0
fae6138076ad09952593f229823bc759	0	0	0	0	0	0	0	0	0	0	0	244	0	0	0	0	0	102	0	0	0	0	0	0	0	0	0	0	40	0	0	0	0	0	0	0	0	0	0	0	0	0	0	0	0	0	0	121	0
2f4e1c158c106eeec37be96ebbcc0c21	25	0	0	0	0	152	0	0	0	0	0	0	87	0	108	0	0	0	0	0	0	0	0	0	0	0	0	0	0	0	0	0	0	0	0	0	0	0	0	0	0	0	0	0	0	0	0	0	0
b6938d770a3a60ecbeefab616d9b6103	0	0	0	0	0	0	0	0	0	0	0	0	0	0	0	0	0	0	0	0	0	0	0	0	0	0	0	0	0	0	0	0	0	0	0	0	0	0	0	0	0	0	0	0	0	0	0	0	0
6c6e82b23e5ea29f2b3b8bb0c477b08d	0	0	0	0	0	0	0	0	0	606	0	0	0	0	0	0	0	0	0	0	0	0	0	0	0	0	0	0	0	0	0	0	0	0	0	0	0	0	0	0	0	0	0	0	0	0	0	0	0
bfbb832d09fd11f0eca96d56c2711b37	0	0	0	0	0	0	0	0	0	0	0	0	0	254	0	0	0	0	0	0	102	0	0	0	0	0	0	0	0	0	0	0	0	0	0	0	122	0	0	0	0	0	0	0	0	0	0	0	0
612a04a40b5ff1041cb7e05b730c81be	0	0	0	0	0	0	0	0	0	0	0	0	0	0	0	0	0	0	0	0	0	0	0	0	0	0	0	0	72	0	0	0	0	0	0	0	0	0	0	0	0	0	0	0	0	0	134	0	147
2b3f82b5253772af717f5acb1d10a5ee	0	0	0	0	0	0	0	0	0	0	0	0	0	0	0	0	0	0	0	0	0	0	0	0	0	0	0	0	0	0	0	0	0	0	0	0	0	0	0	0	0	0	0	0	0	0	0	0	0
7844bff4c0e95c5fe0b2ec3fd30daa08	0	0	0	0	0	0	0	0	0	0	0	0	0	0	0	0	0	0	0	0	98	0	0	0	0	0	0	0	0	0	0	0	0	0	88	0	0	0	0	0	311	0	0	0	0	0	0	0	0
9ddba7faeda9f30df69e050a931807e8	0	0	0	0	0	0	0	0	0	0	0	0	0	0	0	0	0	0	0	0	0	0	0	0	0	0	0	0	0	0	0	0	0	0	0	0	0	0	0	0	0	0	0	0	0	0	0	0	0
0d34427bd6a2896ba9773d10496bd8c9	0	0	0	0	0	0	0	0	146	0	0	0	0	0	0	0	0	0	0	0	0	0	0	0	0	0	0	0	0	0	0	0	0	0	351	0	0	0	0	0	0	0	0	0	0	0	0	0	0
8130261cc4138c480f3317f31ad31ab2	74	0	0	0	0	0	0	0	0	0	0	0	0	0	0	170	0	0	0	0	0	0	0	0	0	0	0	0	0	0	0	0	0	0	0	0	126	0	0	0	0	0	0	0	0	0	0	0	0
9bf9fc4e8b4528ccdd2dc75998989d89	0	0	0	0	0	0	0	0	0	0	0	0	0	0	0	0	0	0	0	0	0	0	0	0	0	0	0	0	0	0	0	0	0	0	0	0	0	0	0	0	0	0	0	0	0	0	0	0	0
01f03a495fd1de49f718854446d86329	0	0	0	0	0	0	0	0	0	0	0	0	0	0	0	0	0	0	0	0	0	0	0	0	0	0	0	0	0	0	0	0	0	0	0	0	0	0	0	0	0	0	0	0	0	0	0	0	0
9635b556b22b2ed3155c063e02ea724b	0	0	0	0	0	0	0	0	0	0	0	0	0	0	0	0	0	0	0	0	0	0	0	0	0	0	0	0	0	0	0	0	0	0	0	0	0	0	0	0	0	0	0	0	0	0	0	0	0
321227b00c3f9e64f1c420660ceb8247	0	0	0	0	0	0	0	0	0	0	0	0	0	0	0	0	0	0	0	0	0	0	0	0	0	0	0	0	0	0	0	0	0	0	0	0	0	0	0	0	0	0	0	0	0	0	0	0	0
6696442806509bdcabe9c355190aa303	0	0	0	0	0	0	0	0	0	0	0	0	0	0	0	0	0	0	0	0	0	0	0	0	0	0	0	0	0	0	0	0	0	0	0	0	0	0	0	0	0	0	0	0	0	0	0	0	0
673e5c9de8429b744110a6d5398981e9	0	0	0	0	0	0	0	0	0	0	0	0	0	0	0	0	0	0	0	0	0	0	0	0	0	0	0	0	0	0	0	0	0	0	0	0	0	0	0	0	0	0	0	0	0	0	0	0	0
ae9c04ab8142dbca5f2b853de8a15e74	0	0	0	0	0	0	0	0	0	0	0	0	0	0	0	0	0	0	0	0	0	0	0	0	0	0	0	0	0	0	0	0	0	0	0	0	0	0	0	0	0	0	0	0	0	0	0	0	0
6206f8f53a5282742919ece32d332165	0	0	0	0	0	0	0	417	0	0	0	0	0	0	0	0	0	0	0	0	0	0	0	0	0	0	0	0	0	0	0	0	0	134	0	0	0	0	0	0	0	0	0	0	0	0	0	0	0
1ac47f978fadcfcc31a9b0631e293c6f	0	0	0	0	0	0	0	0	0	0	0	0	0	0	0	0	0	0	0	0	0	0	0	0	0	0	0	0	0	0	0	0	0	0	0	0	0	0	0	0	0	0	0	0	0	0	0	0	0
e92b6071049e4ec70d8311b5d8e6a478	0	0	0	0	0	0	0	0	0	0	6	0	0	0	0	0	0	0	0	0	0	28	0	0	0	0	0	0	0	0	0	0	0	0	0	0	0	0	40	0	0	0	0	0	0	0	0	0	18
37b9d310f5b12c6a6ce8aa52b092a355	0	155	0	0	0	0	0	0	0	0	0	0	84	0	0	0	0	0	0	0	0	0	0	0	0	0	0	0	0	0	0	0	0	0	0	0	0	0	0	0	0	0	0	0	0	0	0	0	0
89e4af2cbf2e9d895ad1e00d4bb7abab	0	0	0	0	0	0	0	0	0	0	0	0	0	0	0	0	0	0	0	0	0	0	0	0	0	0	0	0	0	0	0	0	0	0	0	0	0	0	0	0	0	0	0	0	0	0	0	0	0
17dc2fece3c77e10ab6caba0b8077bde	0	0	0	0	0	0	0	0	0	0	0	0	0	0	0	0	0	0	0	0	0	0	0	0	0	0	0	0	0	0	0	0	0	0	0	0	0	0	0	0	0	0	0	62	0	0	0	0	0
d8ddaafca96a15b033714f3a31c9731d	0	0	0	0	0	0	0	0	0	0	0	0	0	0	0	0	0	0	0	0	0	0	0	0	0	0	0	0	0	0	0	0	0	0	0	0	0	0	0	0	0	0	0	0	0	0	0	0	0
db36e933b598cc9e8968b30d158e340e	0	0	0	0	0	0	0	0	0	0	0	0	0	0	0	0	0	0	0	0	0	0	0	0	0	0	0	0	0	0	0	0	0	0	0	0	0	0	0	0	0	0	0	0	0	0	0	0	0
7d698210d711cf474e0b295e43b82f43	0	0	0	0	0	0	0	0	0	0	0	0	0	0	0	0	0	0	0	0	0	0	0	0	0	0	0	0	0	0	0	0	0	0	0	0	0	0	0	0	0	0	0	0	0	0	0	0	0
1e4d8ea10ed14a39ff97b7c7f9060026	0	0	0	0	0	0	0	0	0	0	0	0	0	0	0	0	0	149	0	0	0	0	0	0	0	0	0	0	0	0	0	0	0	0	0	0	0	0	0	0	0	0	0	0	0	0	0	163	0
4aa99f80cec81a8cba1bc4e1a9e9b36c	0	0	0	0	0	0	0	0	0	0	0	0	0	0	0	0	0	0	0	0	0	0	0	0	0	0	0	0	0	0	0	0	0	0	0	0	0	0	0	0	0	0	0	0	0	0	0	0	0
876c0c0a0afbe052bc0ed7cdf5e0b5b3	0	0	0	0	0	0	0	0	0	0	0	0	0	0	0	0	0	0	0	0	0	0	0	0	0	0	0	0	0	0	0	0	0	0	0	0	0	0	0	0	0	0	0	0	0	0	0	0	0
fe6f09db96dc449a3f47a6303c5ba4f2	0	0	0	0	0	0	0	0	0	0	0	0	0	0	0	0	0	0	0	0	0	0	0	0	0	0	0	0	0	0	0	0	0	0	0	0	0	0	0	0	0	0	0	0	0	0	0	0	0
123fb009d41f25b362bb75ef2dc7f84f	0	0	0	0	47	0	0	0	224	0	76	0	0	101	0	0	0	0	0	0	0	0	140	0	0	0	0	0	0	0	0	0	0	0	0	0	0	0	0	0	0	0	0	0	0	0	0	0	0
8a27630a4ff19e824efd5bfbf86e846a	0	0	0	0	0	0	0	0	0	0	0	72	0	0	0	0	0	0	0	0	0	0	0	0	0	0	0	0	0	0	0	0	0	0	0	0	0	0	0	0	0	0	0	0	0	0	0	292	0
616ae2ec9c4c4795f4af9fdfeea4f735	0	0	0	0	0	0	0	0	0	0	0	0	0	0	0	66	0	0	0	0	0	0	0	0	0	0	0	0	0	0	0	0	0	0	0	0	0	0	0	0	0	0	0	0	0	0	0	0	0
de791d611413d0488f5531e28ebe7734	0	0	0	0	0	0	0	0	0	0	0	0	0	0	0	0	0	0	0	0	0	0	0	0	0	0	0	0	0	0	0	0	0	0	0	0	0	0	0	156	0	0	0	0	0	0	0	0	0
00680b69df07b5414c5ef6050a2a4895	0	0	0	0	0	0	0	0	0	0	0	0	0	0	0	0	0	0	0	0	0	0	0	0	0	0	0	0	0	0	0	0	0	0	0	0	0	0	0	0	0	0	0	0	0	0	0	0	0
d186bf1dfd025f71dae2482903d5a4ea	0	54	0	0	15	0	68	0	58	0	0	0	0	0	0	0	0	0	0	0	0	0	0	55	0	0	0	0	0	0	0	0	0	0	0	0	0	0	0	0	0	0	0	0	66	0	0	26	0
76c6859dc4725c6ec025c00fe649d334	0	0	0	0	0	0	0	0	0	0	0	0	0	0	0	0	0	0	0	0	0	0	0	0	0	0	0	0	0	0	0	0	0	0	0	0	0	0	0	0	0	0	0	0	0	0	0	0	0
2ce5fca44274ed01a1ef196deb9395ba	0	0	0	0	0	0	0	0	0	0	0	0	0	0	0	0	0	0	0	0	0	0	0	0	0	0	0	0	0	0	0	0	0	0	0	0	0	0	0	0	0	0	0	0	0	0	0	0	0
655f1a63acb950ace2b2619f5ac4d867	0	0	0	0	0	0	0	0	0	0	424	0	0	0	0	0	0	0	0	0	0	0	0	0	0	0	0	0	0	167	0	0	0	0	0	0	0	0	0	0	0	0	0	0	0	0	0	0	0
f1f2eb8752b08f4d8a28b0f8027857da	0	0	0	0	0	0	0	0	0	0	0	0	0	0	0	0	0	0	0	0	0	0	0	0	0	0	0	0	0	0	0	0	0	0	0	0	0	0	0	0	0	0	0	0	0	0	0	0	0
c2c0a369ce7dd7411ae3b244193783aa	0	0	0	0	0	0	0	0	0	0	0	0	0	0	0	0	0	0	0	0	0	0	0	0	0	0	0	0	0	0	0	0	0	0	0	0	0	0	0	0	0	0	0	0	0	0	0	0	0
4b902eb220d34b71e96aa0d6808c454f	0	0	0	0	0	0	0	0	0	0	0	0	0	0	0	0	0	0	0	0	0	0	0	0	0	0	0	0	0	0	0	0	0	0	0	0	0	0	0	0	0	0	0	0	0	0	0	0	0
6ed4afbc0e422efe2406aaf3ee25c2ce	0	0	0	0	0	0	0	0	0	0	0	0	0	0	0	0	0	0	0	0	0	0	0	0	0	0	0	0	0	0	0	0	0	0	0	0	0	0	0	0	0	0	0	0	0	0	0	0	0
5470cbfe2d54abfc42cc1749a72fa2c3	0	0	0	0	0	0	0	0	0	0	0	36	0	0	0	0	0	0	10	0	0	0	0	0	0	0	0	0	0	0	0	0	0	0	0	0	0	0	15	0	0	58	0	0	60	0	0	0	0
7e0b7ca4e5ffe386b8f4b3ded43e1777	0	0	0	0	0	0	0	0	0	0	0	0	0	0	0	0	0	0	0	0	0	0	0	0	0	0	0	0	0	0	0	0	0	0	0	0	0	0	0	0	0	0	0	0	0	0	0	0	0
22d4e367dc7c2d8c0308db8ced831f6e	0	0	0	0	0	119	0	0	0	0	0	0	122	0	107	0	0	0	0	0	0	0	0	0	0	0	0	0	0	0	0	0	0	0	0	0	0	0	0	0	0	0	0	0	0	0	0	0	0
efa11b70ba0daf9a8dd657402b855bc4	0	0	0	0	0	0	0	0	0	0	0	0	0	0	0	0	0	0	0	0	0	0	0	0	0	0	0	0	0	0	0	0	0	0	0	0	0	0	0	0	0	0	0	0	0	0	0	0	0
b1db9f674b256474e7f471b38dd3f8b3	0	0	0	18	0	0	0	0	0	100	0	0	81	0	0	0	0	0	0	0	0	0	0	0	0	0	0	0	0	0	261	0	0	0	0	0	0	0	0	0	0	0	0	0	0	0	0	0	0
d986c3d512cc916cf7b7dad4537dda4d	0	0	0	0	0	0	0	0	0	0	0	0	0	0	0	0	0	0	0	0	0	0	0	0	0	0	0	0	0	0	0	0	0	0	0	0	0	0	0	0	0	0	0	0	0	0	0	0	0
645316862e7ebe728e0c68ca348f5003	0	0	0	0	0	0	0	0	0	0	0	0	0	0	0	0	0	0	0	0	0	0	0	0	0	0	0	0	0	0	0	0	0	0	0	0	0	0	0	0	0	0	0	0	0	0	0	0	0
c5f09983a29baee51b8fa09085518163	0	0	0	0	0	0	0	0	0	0	0	0	0	0	0	0	0	0	0	0	0	0	0	0	0	0	0	0	0	0	0	0	0	0	0	0	0	0	0	0	0	0	0	0	0	0	0	0	0
3d0539a5d5883c74cc3d2a299c2f6919	0	0	0	0	0	0	0	0	0	0	0	0	0	0	0	0	0	0	0	0	0	0	0	0	0	0	0	0	0	0	0	0	0	0	0	0	0	0	0	0	0	0	0	0	0	0	0	0	0
e1dee91bb454d5e369fb2f9084566a88	0	0	0	0	0	0	0	0	0	0	0	0	0	0	0	0	0	0	0	0	0	0	0	0	0	0	0	0	0	0	0	0	0	0	0	0	0	0	0	0	0	0	0	0	0	0	0	0	0
2e32efc1cfa818099469c961a12ee78e	0	0	0	0	26	0	0	0	169	0	78	0	0	74	0	0	0	0	0	0	0	0	137	0	0	103	0	0	0	0	0	0	0	0	0	0	0	0	0	0	0	0	0	0	0	0	0	0	0
6830e8d6589be24dab3e2ef8e4b458e3	0	0	0	0	0	0	0	0	0	587	0	0	0	0	0	0	0	0	0	0	0	0	0	0	0	0	0	0	0	0	0	0	0	0	0	0	0	0	0	0	0	0	0	0	0	0	0	0	0
332c7d4c4f416580c833b4104726a976	0	0	0	0	0	0	0	0	0	0	0	0	0	0	0	0	0	0	0	0	0	0	0	0	0	0	0	0	0	0	0	0	0	0	0	0	0	0	0	0	0	0	0	0	0	19	0	0	0
2faa929ae2f532e5b10a3640354544d0	0	0	0	0	0	0	0	0	0	0	0	0	0	0	0	0	0	0	0	0	0	0	0	0	0	0	0	0	0	0	80	0	0	0	0	74	0	0	0	0	0	0	0	0	25	0	0	0	0
3fc721f9a30f4c6934c5978e25738446	0	0	0	0	0	0	0	0	0	0	0	0	0	0	0	0	0	0	0	0	0	0	0	0	0	0	0	0	0	0	0	0	0	0	0	0	0	0	0	0	0	0	0	0	0	0	0	0	0
16673f31435e42edb2d5a1c364f785f4	0	0	0	0	0	0	0	0	0	0	0	0	0	0	0	0	0	0	0	0	0	0	0	0	0	0	0	0	0	0	0	0	0	0	0	0	0	0	0	0	0	0	0	0	0	0	0	0	0
c741d570ca17f34fec0330418418eb89	0	0	0	0	0	0	0	0	0	0	0	0	0	0	0	0	0	0	0	0	0	0	41	0	0	0	0	0	0	0	0	0	0	0	0	0	0	0	0	0	0	0	0	0	0	0	0	0	0
51f17fe59410e6aafa25d05e722098be	0	0	0	0	0	0	0	0	0	0	0	0	0	0	0	0	0	0	0	0	0	0	0	0	0	0	0	0	0	0	0	0	0	0	0	0	0	0	0	0	0	0	246	0	0	0	0	0	0
dd2f081f234e2ff934d35b19121da5e7	0	0	0	0	0	0	0	0	0	0	0	0	0	0	0	0	0	0	0	0	0	0	0	0	0	0	0	0	0	0	0	0	0	0	0	0	0	0	0	0	0	0	0	0	0	0	0	0	0
7f95ece8ed7e1aab3d85935a97750896	0	0	0	0	0	0	0	0	0	0	0	0	0	0	0	0	0	0	0	0	0	0	0	0	0	0	0	0	0	0	0	0	0	0	0	0	0	0	0	0	0	0	0	0	0	0	0	0	0
4ffc96c832fe6e6500e191171c9c3a07	0	0	0	0	0	0	0	0	0	0	0	0	0	0	0	0	0	0	0	0	0	0	0	0	0	0	0	0	0	0	0	0	0	0	0	0	0	0	0	0	0	0	0	0	0	0	0	0	0
db3ba4a32ddf693db5e9586fe32a01aa	0	0	0	0	0	0	0	0	0	0	0	0	0	0	0	0	0	0	0	0	0	0	0	0	0	0	0	0	0	0	0	0	0	0	0	0	0	0	0	0	0	0	0	0	0	0	0	0	0
cece59483e082aad673af75afb583bf9	0	0	0	0	0	0	0	0	0	0	0	0	0	0	0	0	0	0	0	0	0	0	0	0	0	0	0	0	0	0	0	0	0	0	0	0	0	0	0	0	0	0	0	0	0	0	0	0	0
f4d42582b08335b51f8f8469d4316762	0	0	0	0	0	0	0	0	0	0	0	0	0	0	0	0	0	0	0	0	0	0	0	0	0	0	0	0	0	0	0	0	0	0	0	0	0	0	0	0	0	0	0	0	0	0	0	0	0
27d58d507b19f82963d3982610e21d1c	0	0	0	0	0	0	0	0	0	0	0	0	0	0	0	0	0	0	0	0	0	0	0	0	0	0	0	0	0	0	0	0	0	0	0	0	0	0	0	0	0	0	0	0	0	0	0	0	0
b7a9f2428cbcb6ec84112f52057d19a7	0	0	0	0	0	0	0	0	0	0	0	0	0	0	110	0	0	0	0	0	0	0	0	0	0	80	393	0	0	0	0	0	0	0	0	0	0	0	0	0	0	0	0	0	0	0	0	0	0
328d97f8b01af988150fa2d6ad6f5abb	0	0	0	0	0	0	0	0	0	0	0	0	0	0	0	0	0	0	0	0	0	0	0	0	0	0	0	0	0	0	0	0	0	0	0	0	0	0	0	0	0	0	0	0	0	0	0	0	0
762a8b8dbc3ddae071685d2309743d03	0	0	0	0	0	0	0	0	0	0	0	0	0	0	0	0	0	0	0	0	0	0	0	0	0	0	0	0	0	0	0	0	0	0	0	0	0	0	0	0	0	0	0	0	0	0	0	0	0
41487dbf62f23f540cc85adb30260860	0	83	0	0	0	0	0	0	0	0	0	0	0	0	0	0	0	0	0	0	0	0	0	0	0	0	0	0	0	0	0	0	0	0	0	0	0	0	0	0	0	0	0	105	0	0	0	0	0
edbc38714fcee453cbef3e17cf9b0982	0	0	0	0	238	0	0	0	0	0	0	0	0	0	0	0	0	0	0	0	0	0	0	0	0	0	0	0	0	227	0	0	0	0	0	0	0	0	0	0	0	0	0	0	0	0	0	0	0
2dec8605b57c5491f57cbc343653fc7f	0	0	0	0	0	0	0	0	0	0	0	0	0	0	0	0	0	0	0	0	0	0	0	0	0	0	0	0	0	0	0	0	0	0	0	0	0	0	0	0	0	0	0	0	0	0	0	0	0
ccb89d044849abda5c46f8a57034da10	0	0	0	0	0	0	0	0	0	0	0	0	0	0	0	0	0	0	0	0	0	0	0	0	0	0	144	0	0	0	0	102	0	0	65	0	0	0	0	0	0	0	0	0	0	0	0	0	0
087affd0731b60d2a8cadb4ce0def680	0	0	0	0	0	0	0	0	0	0	0	0	0	0	0	0	0	0	0	0	0	0	0	0	0	0	0	0	0	0	0	0	0	0	0	0	0	0	0	0	0	0	0	0	0	0	0	0	0
f883b9322f3670adea3b39433c64cd13	0	0	0	0	0	0	0	0	0	0	0	0	0	0	0	0	0	0	0	0	0	0	0	0	0	0	0	0	0	40	0	0	0	0	0	0	0	0	0	0	0	0	0	0	0	0	0	0	0
80cdcee1a70236441d4bc508ebd88866	0	0	0	0	0	0	0	0	0	0	0	0	0	0	0	0	0	0	0	0	0	0	0	0	0	0	0	0	0	0	0	0	0	0	0	0	0	0	0	0	0	0	0	0	0	0	0	0	0
9e33a4fa01e4a5a6644fd9d239df4446	0	0	0	0	0	0	0	0	0	0	0	0	0	0	0	0	0	0	0	0	0	0	0	0	0	0	0	0	0	0	0	0	0	0	0	0	0	0	0	0	0	0	0	0	0	0	0	0	0
864fd012cc738d1e81dda826e9f6ecf1	0	0	0	0	0	0	0	0	0	0	0	0	0	0	0	0	0	0	0	0	0	0	0	0	0	0	0	0	0	0	0	0	0	0	0	475	0	0	0	0	0	0	0	0	0	0	0	0	0
13e2c3d9716bf56dfd323d180d23924a	0	0	0	0	0	0	0	0	0	0	0	0	0	0	0	0	0	83	0	0	0	0	0	0	0	0	0	0	0	0	0	0	0	0	0	0	0	0	0	0	0	0	0	0	0	0	0	0	0
7420aee7138c154defad7ff20a8cb63d	0	0	0	0	0	0	0	0	0	0	0	0	0	0	0	0	0	0	0	0	0	0	0	0	0	0	0	0	0	0	0	0	0	0	0	0	0	0	0	0	0	0	0	0	0	0	0	0	0
0e3c6ebcfdd307884ddafaa9307c504a	0	0	0	0	0	0	0	0	0	0	0	0	0	0	0	0	0	0	0	0	0	0	0	0	0	0	0	0	0	0	0	0	0	0	0	0	0	0	0	0	0	0	0	0	0	0	0	0	0
3a48b17a0bb9b1671094d2771ad93642	0	0	0	0	0	0	0	0	0	0	0	0	0	0	0	0	0	0	0	0	0	0	0	0	0	0	0	0	0	0	0	0	0	0	0	0	0	0	0	0	0	0	0	0	0	0	0	0	0
8674da5ca6b159a5c66f9a1105215ae6	0	0	0	0	0	0	0	0	0	0	0	0	0	0	0	0	0	0	0	0	0	0	0	0	0	0	0	0	0	0	0	0	0	0	0	0	0	0	0	0	0	0	0	0	0	0	0	0	0
d68c5a2410440d2dac129c63cd3b89a4	0	0	0	0	0	0	0	0	0	0	0	0	0	0	0	0	0	0	0	0	0	0	0	0	0	0	0	0	0	0	0	0	0	0	0	0	0	0	0	0	0	0	0	0	0	0	0	0	0
99b927f1bdff3366c4bec80929d5741e	0	0	0	0	0	0	0	0	0	0	0	0	0	0	0	0	0	0	0	0	0	0	0	0	0	0	0	0	0	0	0	0	0	0	0	0	0	0	0	0	0	0	0	0	0	0	0	0	0
8ea24fc202072a062802a6b3065f8b59	0	0	0	47	0	0	15	0	28	0	54	0	0	0	0	0	0	0	0	0	0	0	0	0	0	0	0	0	0	0	0	0	0	0	0	0	0	0	0	0	0	49	0	0	18	0	0	0	0
c8c9baab37b9f8a6ae71d60e56a81941	0	0	0	0	0	0	0	0	0	0	237	0	0	0	0	0	0	0	0	0	0	0	0	0	0	0	0	0	0	0	0	0	0	0	0	0	0	0	0	0	0	0	0	0	0	0	0	0	0
04eb6f4fd6d1ec04a753d99e34399bbd	0	0	0	0	0	0	0	0	0	0	0	0	0	0	0	0	0	0	0	0	0	0	0	0	0	0	0	0	0	0	0	0	0	0	0	0	0	0	0	0	0	0	0	0	0	0	0	0	0
328ed2f7f73943600c040f6d08e20222	0	0	0	0	0	0	0	0	0	0	0	0	0	0	0	0	0	0	0	0	0	0	0	0	0	0	0	0	0	0	0	0	0	0	0	0	0	0	0	0	0	0	0	0	0	0	0	0	0
f0808f105303059087449f880771f82c	0	0	0	0	0	0	0	0	0	0	0	0	0	0	0	0	0	0	0	0	0	0	0	0	0	0	0	0	0	0	0	0	0	0	0	0	0	0	0	0	0	0	0	0	0	0	0	35	0
77f60f014db52b91d0cda38cd99eeb4d	0	0	0	0	0	0	0	0	0	0	0	0	316	0	0	0	0	0	0	0	0	0	0	0	0	0	0	0	0	0	0	0	0	0	0	0	0	0	0	0	0	0	0	0	0	0	0	0	41
3a9bd739e20f7c6630466f455f539902	0	0	0	0	0	0	0	0	0	0	0	0	45	0	48	82	0	0	0	0	0	0	0	0	0	0	0	0	0	0	0	0	34	0	0	0	0	46	0	0	0	0	0	0	0	0	0	0	0
d11933a6de7447fd3a9a900b0a43a4e6	0	212	0	0	96	0	0	0	0	0	0	0	0	0	0	0	0	0	0	0	0	0	0	0	0	0	0	0	0	0	0	0	167	0	0	0	0	0	0	0	0	0	0	0	0	0	0	0	0
1af6e697bada8d0f23a8abb09cc2fcd7	0	0	0	0	0	0	0	0	0	0	0	0	0	0	0	0	0	69	0	91	0	0	0	0	0	0	0	0	0	0	0	0	0	0	0	0	0	0	0	0	0	0	0	0	43	139	17	0	0
46f8fbb2b879358638823ed1c1114c45	0	0	0	0	0	0	0	0	0	0	0	0	0	0	0	0	0	0	0	0	0	0	0	0	0	0	0	0	0	0	0	0	0	0	0	0	0	0	0	0	0	0	0	0	0	0	0	0	0
7f6d71d1f07f0f4386024a1f448dc325	0	0	0	0	0	0	0	24	0	0	0	0	0	0	0	0	0	0	0	0	0	0	0	0	0	0	0	0	0	0	0	0	0	0	0	0	0	0	0	34	0	0	0	0	0	0	0	0	0
55868db310dbfed5f7889504c946b41a	0	0	0	0	0	0	0	0	0	0	0	0	0	0	0	0	0	0	0	0	0	0	0	0	0	0	153	0	0	0	0	0	0	0	0	0	0	0	0	0	0	0	0	194	0	0	0	0	0
9c56061ac46e699358fc3cc21aeb1ae2	0	0	0	0	0	0	0	0	0	0	0	0	0	0	0	0	0	0	0	0	0	0	0	0	0	0	0	0	0	0	0	0	0	0	0	0	0	0	0	0	0	0	0	0	0	0	0	0	0
a243a4e49da97b70129e4537d6fe5260	0	0	0	0	0	0	0	0	0	0	0	0	0	0	0	0	0	0	0	0	0	0	0	0	0	0	0	0	0	0	0	0	0	0	0	36	0	0	0	0	0	0	0	0	0	0	0	0	0
6149ec673ff42f4df4e9f710dea94c4d	0	0	0	0	0	0	0	0	0	0	0	0	0	0	0	0	0	0	0	0	0	0	0	0	0	0	0	0	0	0	0	0	0	0	0	0	0	0	0	0	0	0	0	0	0	0	0	0	0
6aed06fc153d8e00ed2f21afe566032b	0	0	0	0	0	0	0	0	0	0	0	0	0	0	0	0	0	0	0	0	0	0	0	0	0	0	0	0	0	0	0	0	0	0	0	0	0	0	0	0	0	0	0	0	0	0	0	0	0
cb68b406c5c78b4eb32b56a75a20cc21	0	0	0	0	0	0	0	0	0	0	0	0	31	0	23	61	0	0	0	0	0	0	32	45	0	0	0	35	0	0	0	0	21	0	0	0	0	26	0	0	0	0	0	0	0	0	0	0	0
09c98d401da67d94ba3cfd3edb2bd410	0	0	574	0	0	0	0	0	0	0	0	0	0	0	0	0	0	0	0	0	0	0	0	0	0	0	0	0	0	0	0	0	0	0	0	0	0	0	0	0	0	0	0	0	0	0	0	0	0
610a58410a5c391a2521efde011c8a20	0	0	0	0	0	0	0	0	0	0	0	0	0	0	0	0	0	0	0	0	0	0	0	0	0	0	313	0	0	0	0	0	0	0	0	0	0	0	0	0	0	0	0	0	0	0	0	0	0
06e8d5805e0c44bc2f93f3717166e063	0	0	0	0	0	0	0	0	0	0	0	0	0	0	0	0	0	0	0	0	0	0	0	0	0	0	0	0	0	0	0	0	0	0	0	0	0	0	0	0	0	0	0	0	0	0	0	0	0
bd1b4383200b3e1bbc59a70a91038e82	0	0	0	0	0	0	0	0	0	0	0	0	0	0	0	0	0	0	0	0	0	0	0	0	0	0	0	0	0	0	84	0	0	0	0	67	0	0	0	0	0	0	0	0	0	0	0	0	0
937d16f3c87b24ba788c20c5fe706f38	0	0	0	0	0	0	0	0	0	0	0	0	0	0	0	0	0	0	0	0	0	0	0	0	0	0	0	0	0	0	0	0	0	0	0	0	0	0	0	0	0	0	0	0	0	0	0	0	0
9b1aa55acc582ae0daabea1dc094381a	0	0	0	0	0	0	0	0	0	0	0	0	0	0	0	0	0	0	0	0	0	0	0	0	0	0	0	0	0	0	0	0	0	0	0	0	0	0	0	0	0	0	0	0	0	0	0	0	0
129cdbc56baeb90d7359bf9444b5c9f5	0	207	0	0	0	0	0	0	0	0	0	67	0	0	0	0	0	0	0	0	0	0	0	0	0	0	0	0	0	0	0	0	0	0	0	0	0	0	0	0	0	0	0	0	0	0	0	0	0
37a815afebc7d084fe4cf9e5308a2dc0	0	0	0	0	0	0	0	0	0	0	0	0	0	0	0	0	0	0	0	0	0	0	0	0	0	0	0	0	0	0	0	0	0	0	0	0	0	0	0	0	0	0	0	0	0	0	0	0	0
9490463e2be8681af554665b55a5e913	0	0	0	0	0	0	0	0	0	0	0	0	0	0	0	0	0	0	0	0	0	0	0	0	0	0	0	0	0	0	0	0	0	0	0	0	0	0	0	0	0	0	0	0	0	0	0	0	0
5261440b6128e7499c843cfd11590e65	0	0	0	0	0	0	0	0	0	0	0	0	0	0	0	0	0	0	0	0	0	0	0	0	0	0	0	0	0	0	0	0	0	0	0	0	0	0	0	0	0	0	0	0	0	0	0	0	0
212b7d1893bf7faf933f358be2287ec7	0	0	0	0	0	0	0	0	0	0	0	0	0	0	0	0	0	0	0	0	148	0	0	0	0	0	0	0	0	0	51	0	0	0	0	0	0	105	0	0	0	0	0	27	0	0	0	29	75
249d1c2cfd747a5ed000bbe6280fdeb6	0	0	0	0	0	0	0	0	0	0	0	0	0	0	0	0	0	0	0	0	0	0	0	0	0	0	0	0	0	0	0	0	0	0	0	0	0	0	0	0	0	0	0	0	0	0	0	0	0
4f5ed6ca83e8cd81a81be4e3d1a7551b	0	0	0	0	0	0	0	0	0	0	17	0	0	0	0	0	0	0	0	0	0	31	0	0	0	0	0	0	0	0	0	0	0	0	0	0	0	0	48	0	0	0	0	0	0	0	0	0	26
8d5540f7956a85f8e2e0cbdabec3a3d6	0	0	0	0	0	0	0	0	0	0	0	0	0	0	0	0	0	0	0	0	0	0	0	0	0	0	0	0	0	0	0	0	0	0	0	0	0	0	0	0	0	0	0	0	0	0	0	0	0
c37350aca5e080b1806be06f856c3f58	0	0	0	0	0	0	0	0	0	0	0	0	0	27	0	0	0	0	0	0	0	0	0	0	0	266	0	0	0	0	0	0	0	0	0	71	0	0	0	0	0	0	0	0	0	0	0	0	0
5953c3b67b9e3b9a718835ba2da44b51	0	0	0	0	0	0	0	0	0	0	0	0	0	0	0	0	0	0	0	0	0	0	0	0	0	0	0	0	0	0	0	0	0	0	0	0	0	0	0	0	0	0	0	0	0	0	0	0	0
332fa2e3d7ef447aa4bfc42a6959878b	0	0	0	0	0	0	0	0	0	0	0	0	0	0	0	0	0	0	0	0	0	0	0	0	0	0	0	0	0	0	0	0	0	0	0	0	0	0	0	0	0	0	0	0	0	0	0	0	0
[truncated: 27,503 more rows]
[truncated: 29 more columns]
