# Supplementary material for: Prediction model for periodontitis stage based on the salivary microbiome
Source: mSystems. 2026 Mar 11;11(4):e01103-25. doi: 10.1128/msystems.01103-25 (PMC13098277; doi:10.1128/msystems.01103-25)
Supplement: Caption — for Table S3. [file msystems.01103-25-s0008.txt]

Supplementary Table 3. Read-count table for all datasets
Read counts were generated after demultiplexing, DADA2 denosing, and chimera removal. This table enables full reproduction of diversity indices, differential abundance, and machine-learning analyses. Downstream transformation, including centered log-ratio, is applied during analysis and is not embedded in the raw count table.
